# Supplementary material for: Development and validation of a combined glycolysis and immune prognostic signature for lung squamous cell carcinoma
Source: Front Genet. 2022 Sep 30;13:907058. doi: 10.3389/fgene.2022.907058 (PMC9561419; doi:10.3389/fgene.2022.907058)
Supplement: Supplementary file 2 [file Table3.XLSX]

## Sheet: Sheet1
Table-S2:The results of model selection
num.gene	km.pvalue	core.gene
5 genes	6.95693e-09	PYGB | GDF2 | SERPIND1 | MDH1 | TSLP
6 genes	1.41618e-08	PYGB | TNFRSF8 | FGA | SERPIND1 | APOH | TSLP
6 genes	4.81782e-08	PYGB | TNFRSF8 | FGA | SERPIND1 | MDH1 | TSLP
5 genes	4.96885e-08	PYGB | TNFRSF8 | FGA | SERPIND1 | TSLP
6 genes	8.48691e-08	PYGB | TNFRSF8 | GDF2 | FGA | SERPIND1 | TSLP
4 genes	9.37488e-08	PYGB | SERPIND1 | APOH | TSLP
6 genes	9.58399e-08	PYGB | GDF2 | ELANE | SERPIND1 | MDH1 | TSLP
5 genes	1.01575e-07	PYGB | FGA | SERPIND1 | APOH | TSLP
6 genes	1.06864e-07	PYGB | TNFRSF8 | GDF2 | SERPIND1 | APOH | TSLP
7 genes	1.13192e-07	PYGB | TNFRSF8 | GDF2 | FGA | SERPIND1 | APOH | TSLP
6 genes	1.22217e-07	PYGB | GDF2 | ELANE | SERPIND1 | APOH | TSLP
5 genes	1.24238e-07	PYGB | GDF2 | ELANE | SERPIND1 | TSLP
7 genes	1.34044e-07	PYGB | TNFRSF8 | FGA | SERPIND1 | MDH1 | TSLP | IL11
7 genes	1.35817e-07	PYGB | TNFRSF8 | GDF2 | ELANE | SERPIND1 | APOH | TSLP
8 genes	1.42249e-07	PYGB | TNFRSF8 | ELANE | FGA | SERPIND1 | MDH1 | TSLP | IL11
4 genes	1.52662e-07	PYGB | SERPIND1 | MDH1 | TSLP
7 genes	1.62949e-07	PYGB | TNFRSF8 | ELANE | FGA | SERPIND1 | TSLP | IL11
8 genes	1.66701e-07	PYGB | GDF2 | ELANE | FGA | SERPIND1 | APOH | MDH1 | TSLP
7 genes	1.70319e-07	PYGB | TNFRSF8 | ELANE | FGA | SERPIND1 | APOH | TSLP
8 genes	1.78902e-07	PYGB | TNFRSF8 | GDF2 | FGA | SERPIND1 | APOH | TSLP | IL11
9 genes	1.78902e-07	PYGB | TNFRSF8 | GDF2 | ELANE | FGA | SERPIND1 | APOH | TSLP | IL11
9 genes	1.78902e-07	PYGB | TNFRSF8 | GDF2 | FGA | SERPIND1 | APOH | MDH1 | TSLP | IL11
10 genes	1.78902e-07	PYGB | TNFRSF8 | GDF2 | ELANE | FGA | SERPIND1 | APOH | MDH1 | TSLP | IL11
5 genes	1.84241e-07	PYGB | GDF2 | SERPIND1 | APOH | TSLP
8 genes	1.90164e-07	PYGB | TNFRSF8 | ELANE | FGA | SERPIND1 | APOH | TSLP | IL11
6 genes	1.90273e-07	PYGB | GDF2 | SERPIND1 | APOH | MDH1 | TSLP
8 genes	1.99656e-07	PYGB | TNFRSF8 | GDF2 | ELANE | FGA | SERPIND1 | TSLP | IL11
9 genes	2.12552e-07	PYGB | TNFRSF8 | GDF2 | ELANE | FGA | SERPIND1 | MDH1 | TSLP | IL11
8 genes	2.25311e-07	PYGB | TNFRSF8 | GDF2 | ELANE | SERPIND1 | MDH1 | TSLP | IL11
6 genes	2.2589e-07	PYGB | ELANE | FGA | SERPIND1 | MDH1 | TSLP
5 genes	2.44623e-07	PYGB | GDF2 | FGA | SERPIND1 | TSLP
8 genes	2.51988e-07	PYGB | TNFRSF8 | ELANE | FGA | SERPIND1 | APOH | MDH1 | TSLP
4 genes	2.52824e-07	PYGB | ELANE | SERPIND1 | TSLP
7 genes	2.54821e-07	PYGB | GDF2 | ELANE | FGA | SERPIND1 | MDH1 | TSLP
6 genes	2.65661e-07	PYGB | TNFRSF8 | FGA | SERPIND1 | TSLP | IL11
4 genes	2.73395e-07	PYGB | GDF2 | SERPIND1 | TSLP
7 genes	2.74661e-07	PYGB | TNFRSF8 | GDF2 | ELANE | FGA | SERPIND1 | TSLP
7 genes	2.80046e-07	PYGB | TNFRSF8 | GDF2 | SERPIND1 | MDH1 | TSLP | IL11
7 genes	2.86245e-07	PYGB | TNFRSF8 | GDF2 | FGA | SERPIND1 | TSLP | IL11
8 genes	2.86245e-07	PYGB | TNFRSF8 | GDF2 | FGA | SERPIND1 | MDH1 | TSLP | IL11
5 genes	2.92272e-07	PYGB | TNFRSF8 | SERPIND1 | APOH | TSLP
7 genes	2.94024e-07	PYGB | TNFRSF8 | ELANE | FGA | SERPIND1 | MDH1 | TSLP
8 genes	3.14662e-07	PYGB | TNFRSF8 | GDF2 | ELANE | FGA | SERPIND1 | APOH | TSLP
7 genes	3.36686e-07	PYGB | TNFRSF8 | FGA | SERPIND1 | APOH | MDH1 | TSLP
9 genes	3.41636e-07	PYGB | TNFRSF8 | ELANE | FGA | SERPIND1 | APOH | MDH1 | TSLP | IL11
7 genes	3.42214e-07	PYGB | TNFRSF8 | FGA | SERPIND1 | APOH | TSLP | IL11
8 genes	3.42214e-07	PYGB | TNFRSF8 | FGA | SERPIND1 | APOH | MDH1 | TSLP | IL11
7 genes	3.8014e-07	PYGB | TNFRSF8 | ELANE | SERPIND1 | APOH | MDH1 | TSLP
6 genes	3.88532e-07	PYGB | ELANE | SERPIND1 | APOH | MDH1 | TSLP
6 genes	4.05843e-07	PYGB | TNFRSF8 | SERPIND1 | APOH | MDH1 | TSLP
6 genes	4.12916e-07	PYGB | GDF2 | FGA | SERPIND1 | APOH | TSLP
6 genes	4.16212e-07	PYGB | TNFRSF8 | GDF2 | SERPIND1 | TSLP | IL11
5 genes	4.38229e-07	PYGB | TNFRSF8 | GDF2 | SERPIND1 | TSLP
6 genes	4.45428e-07	PYGB | TNFRSF8 | FGA | MDH1 | TSLP | IL11
4 genes	4.57459e-07	PYGB | TNFRSF8 | SERPIND1 | TSLP
7 genes	4.64966e-07	PYGB | GDF2 | ELANE | SERPIND1 | APOH | MDH1 | TSLP
5 genes	4.86699e-07	PYGB | SERPIND1 | APOH | MDH1 | TSLP
7 genes	5.8326e-07	PYGB | TNFRSF8 | GDF2 | FGA | MDH1 | TSLP | IL11
6 genes	5.84514e-07	PYGB | GDF2 | ELANE | FGA | SERPIND1 | TSLP
6 genes	6.14077e-07	PYGB | GDF2 | FGA | SERPIND1 | MDH1 | TSLP
6 genes	6.33329e-07	PYGB | TNFRSF8 | ELANE | SERPIND1 | APOH | TSLP
5 genes	6.41825e-07	PYGB | FGA | APOH | MDH1 | TSLP
8 genes	6.74245e-07	PYGB | TNFRSF8 | GDF2 | ELANE | FGA | SERPIND1 | MDH1 | TSLP
7 genes	6.77322e-07	PYGB | TNFRSF8 | GDF2 | SERPIND1 | APOH | MDH1 | TSLP
6 genes	6.89196e-07	PYGB | TNFRSF8 | GDF2 | FGA | MDH1 | TSLP
6 genes	7.30375e-07	PYGB | TNFRSF8 | GDF2 | FGA | TSLP | IL11
7 genes	7.36961e-07	PYGB | GDF2 | FGA | SERPIND1 | APOH | MDH1 | TSLP
6 genes	7.44031e-07	PYGB | TNFRSF8 | ELANE | FGA | SERPIND1 | TSLP
7 genes	7.54592e-07	PYGB | TNFRSF8 | GDF2 | FGA | SERPIND1 | MDH1 | TSLP
7 genes	7.61948e-07	PYGB | TNFRSF8 | GDF2 | ELANE | SERPIND1 | TSLP | IL11
5 genes	8.16386e-07	PYGB | GDF2 | FGA | MDH1 | TSLP
3 genes	8.5796e-07	TNFRSF8 | FGA | TSLP
7 genes	8.58332e-07	TNFRSF8 | GDF2 | ELANE | FGA | APOH | MDH1 | TSLP
7 genes	9.24171e-07	PYGB | TNFRSF8 | FGA | APOH | MDH1 | TSLP | IL11
6 genes	9.80566e-07	TNFRSF8 | GDF2 | ELANE | FGA | MDH1 | TSLP
5 genes	1.01305e-06	PYGB | TNFRSF8 | SERPIND1 | TSLP | IL11
4 genes	1.06221e-06	TNFRSF8 | FGA | APOH | TSLP
5 genes	1.11721e-06	PYGB | ELANE | SERPIND1 | APOH | TSLP
6 genes	1.12964e-06	PYGB | GDF2 | ELANE | FGA | MDH1 | TSLP
4 genes	1.16165e-06	PYGB | TNFRSF8 | FGA | TSLP
4 genes	1.16789e-06	TNFRSF8 | GDF2 | FGA | TSLP
6 genes	1.169e-06	PYGB | TNFRSF8 | FGA | APOH | TSLP | IL11
7 genes	1.17316e-06	PYGB | ELANE | FGA | SERPIND1 | APOH | MDH1 | TSLP
3 genes	1.22386e-06	PYGB | SERPIND1 | TSLP
4 genes	1.27369e-06	PYGB | GDF2 | APOH | TSLP
7 genes	1.29605e-06	PYGB | GDF2 | ELANE | FGA | SERPIND1 | APOH | TSLP
4 genes	1.31082e-06	PYGB | FGA | MDH1 | TSLP
7 genes	1.33216e-06	PYGB | TNFRSF8 | GDF2 | SERPIND1 | APOH | TSLP | IL11
8 genes	1.33216e-06	PYGB | TNFRSF8 | GDF2 | ELANE | SERPIND1 | APOH | TSLP | IL11
5 genes	1.3497e-06	PYGB | FGA | SERPIND1 | MDH1 | TSLP
5 genes	1.35224e-06	PYGB | TNFRSF8 | GDF2 | FGA | TSLP
5 genes	1.4137e-06	TNFRSF8 | GDF2 | ELANE | FGA | TSLP
6 genes	1.46971e-06	PYGB | TNFRSF8 | APOH | MDH1 | TSLP | IL11
7 genes	1.48342e-06	PYGB | GDF2 | ELANE | SERPIND1 | APOH | MDH1 | IL11
4 genes	1.55369e-06	TNFRSF8 | ELANE | FGA | TSLP
5 genes	1.56131e-06	TNFRSF8 | ELANE | FGA | MDH1 | TSLP
5 genes	1.56298e-06	PYGB | ELANE | FGA | SERPIND1 | TSLP
8 genes	1.60908e-06	PYGB | TNFRSF8 | GDF2 | FGA | SERPIND1 | APOH | MDH1 | TSLP
9 genes	1.64463e-06	PYGB | TNFRSF8 | GDF2 | ELANE | FGA | SERPIND1 | APOH | MDH1 | TSLP
6 genes	1.71415e-06	TNFRSF8 | GDF2 | ELANE | FGA | APOH | IL11
5 genes	1.71434e-06	TNFRSF8 | GDF2 | FGA | APOH | TSLP
8 genes	1.81174e-06	PYGB | TNFRSF8 | GDF2 | ELANE | SERPIND1 | APOH | MDH1 | TSLP
5 genes	1.81382e-06	PYGB | ELANE | SERPIND1 | MDH1 | TSLP
3 genes	1.83971e-06	PYGB | FGA | TSLP
7 genes	1.85884e-06	PYGB | TNFRSF8 | ELANE | FGA | APOH | TSLP | IL11
8 genes	1.85884e-06	PYGB | TNFRSF8 | ELANE | FGA | APOH | MDH1 | TSLP | IL11
6 genes	1.89657e-06	PYGB | GDF2 | ELANE | SERPIND1 | TSLP | IL11
7 genes	1.91543e-06	PYGB | GDF2 | ELANE | SERPIND1 | MDH1 | TSLP | IL11
8 genes	1.94925e-06	PYGB | TNFRSF8 | GDF2 | SERPIND1 | APOH | MDH1 | TSLP | IL11
9 genes	1.94925e-06	PYGB | TNFRSF8 | GDF2 | ELANE | SERPIND1 | APOH | MDH1 | TSLP | IL11
6 genes	1.99976e-06	GDF2 | FGA | SERPIND1 | APOH | TSLP | IL11
6 genes	2.01365e-06	PYGB | TNFRSF8 | GDF2 | SERPIND1 | MDH1 | TSLP
7 genes	2.07889e-06	PYGB | TNFRSF8 | GDF2 | FGA | APOH | TSLP | IL11
8 genes	2.07889e-06	PYGB | TNFRSF8 | GDF2 | FGA | APOH | MDH1 | TSLP | IL11
6 genes	2.07898e-06	PYGB | FGA | SERPIND1 | APOH | MDH1 | TSLP
5 genes	2.08116e-06	PYGB | ELANE | APOH | MDH1 | TSLP
6 genes	2.12814e-06	PYGB | GDF2 | FGA | APOH | MDH1 | TSLP
6 genes	2.16372e-06	TNFRSF8 | SERPIND1 | APOH | MDH1 | TSLP | IL11
7 genes	2.24775e-06	TNFRSF8 | ELANE | SERPIND1 | APOH | MDH1 | TSLP | IL11
6 genes	2.29189e-06	PYGB | TNFRSF8 | ELANE | SERPIND1 | TSLP | IL11
4 genes	2.36549e-06	PYGB | APOH | MDH1 | TSLP
4 genes	2.39303e-06	PYGB | FGA | APOH | TSLP
6 genes	2.52774e-06	PYGB | ELANE | FGA | APOH | MDH1 | TSLP
6 genes	2.53448e-06	PYGB | TNFRSF8 | ELANE | FGA | TSLP | IL11
6 genes	2.53765e-06	TNFRSF8 | ELANE | FGA | APOH | MDH1 | TSLP
6 genes	2.54273e-06	PYGB | GDF2 | SERPIND1 | APOH | TSLP | IL11
7 genes	2.55526e-06	PYGB | TNFRSF8 | GDF2 | ELANE | SERPIND1 | MDH1 | TSLP
7 genes	2.57765e-06	PYGB | GDF2 | FGA | SERPIND1 | MDH1 | TSLP | IL11
7 genes	2.69305e-06	GDF2 | ELANE | FGA | SERPIND1 | APOH | TSLP | IL11
6 genes	2.73685e-06	PYGB | ELANE | SERPIND1 | APOH | TSLP | IL11
6 genes	2.77706e-06	PYGB | ELANE | FGA | SERPIND1 | APOH | TSLP
8 genes	2.9248e-06	PYGB | TNFRSF8 | ELANE | SERPIND1 | APOH | MDH1 | TSLP | IL11
4 genes	2.92654e-06	PYGB | GDF2 | FGA | TSLP
9 genes	2.93937e-06	PYGB | GDF2 | ELANE | FGA | SERPIND1 | APOH | MDH1 | TSLP | IL11
7 genes	2.95824e-06	PYGB | TNFRSF8 | ELANE | FGA | MDH1 | TSLP | IL11
5 genes	3.01384e-06	PYGB | GDF2 | ELANE | APOH | TSLP
7 genes	3.04308e-06	PYGB | TNFRSF8 | ELANE | SERPIND1 | APOH | TSLP | IL11
6 genes	3.05102e-06	PYGB | ELANE | SERPIND1 | APOH | MDH1 | IL11
5 genes	3.1724e-06	TNFRSF8 | FGA | APOH | TSLP | IL11
5 genes	3.20759e-06	PYGB | TNFRSF8 | GDF2 | MDH1 | TSLP
5 genes	3.21045e-06	TNFRSF8 | GDF2 | FGA | SERPIND1 | TSLP
7 genes	3.2925e-06	PYGB | TNFRSF8 | GDF2 | ELANE | FGA | TSLP | IL11
4 genes	3.34854e-06	PYGB | FGA | SERPIND1 | TSLP
6 genes	3.3529e-06	ELANE | FGA | SERPIND1 | APOH | TSLP | IL11
8 genes	3.39741e-06	TNFRSF8 | GDF2 | ELANE | SERPIND1 | APOH | MDH1 | TSLP | IL11
6 genes	3.40401e-06	PYGB | ELANE | FGA | SERPIND1 | TSLP | IL11
4 genes	3.48243e-06	PYGB | GDF2 | SERPIND1 | MDH1
4 genes	3.51667e-06	TNFRSF8 | FGA | SERPIND1 | TSLP
5 genes	3.52881e-06	PYGB | GDF2 | ELANE | FGA | TSLP
8 genes	3.53857e-06	PYGB | TNFRSF8 | GDF2 | ELANE | FGA | MDH1 | TSLP | IL11
5 genes	3.54281e-06	TNFRSF8 | GDF2 | FGA | MDH1 | TSLP
3 genes	3.55996e-06	PYGB | APOH | TSLP
5 genes	3.66364e-06	PYGB | FGA | SERPIND1 | TSLP | IL11
8 genes	3.78939e-06	PYGB | TNFRSF8 | GDF2 | ELANE | APOH | MDH1 | TSLP | IL11
7 genes	3.79712e-06	PYGB | TNFRSF8 | SERPIND1 | APOH | MDH1 | TSLP | IL11
6 genes	3.92405e-06	PYGB | ELANE | SERPIND1 | MDH1 | TSLP | IL11
5 genes	4.04536e-06	TNFRSF8 | FGA | APOH | MDH1 | IL11
7 genes	4.14048e-06	PYGB | TNFRSF8 | ELANE | APOH | MDH1 | TSLP | IL11
8 genes	4.14969e-06	PYGB | GDF2 | ELANE | SERPIND1 | APOH | MDH1 | TSLP | IL11
6 genes	4.16813e-06	PYGB | TNFRSF8 | GDF2 | ELANE | MDH1 | TSLP
5 genes	4.17455e-06	PYGB | GDF2 | ELANE | MDH1 | TSLP
5 genes	4.26454e-06	PYGB | GDF2 | FGA | APOH | TSLP
7 genes	4.39593e-06	PYGB | TNFRSF8 | GDF2 | APOH | MDH1 | TSLP | IL11
5 genes	4.4316e-06	PYGB | SERPIND1 | MDH1 | TSLP | IL11
6 genes	4.46354e-06	PYGB | GDF2 | ELANE | APOH | MDH1 | TSLP
5 genes	4.49439e-06	PYGB | TNFRSF8 | FGA | MDH1 | TSLP
7 genes	4.57612e-06	PYGB | GDF2 | ELANE | APOH | MDH1 | TSLP | IL11
4 genes	4.7445e-06	PYGB | TNFRSF8 | APOH | TSLP
5 genes	4.93121e-06	PYGB | SERPIND1 | APOH | TSLP | IL11
7 genes	4.94877e-06	PYGB | GDF2 | ELANE | SERPIND1 | APOH | TSLP | IL11
5 genes	5.02915e-06	PYGB | TNFRSF8 | ELANE | SERPIND1 | TSLP
6 genes	5.03631e-06	PYGB | FGA | SERPIND1 | MDH1 | TSLP | IL11
6 genes	5.07089e-06	PYGB | TNFRSF8 | SERPIND1 | APOH | TSLP | IL11
6 genes	5.10166e-06	PYGB | TNFRSF8 | GDF2 | ELANE | APOH | TSLP
5 genes	5.27982e-06	TNFRSF8 | GDF2 | FGA | APOH | IL11
6 genes	5.29474e-06	PYGB | TNFRSF8 | GDF2 | APOH | TSLP | IL11
5 genes	5.3914e-06	PYGB | TNFRSF8 | GDF2 | APOH | TSLP
5 genes	5.41497e-06	PYGB | SERPIND1 | APOH | MDH1 | IL11
4 genes	5.45883e-06	PYGB | ELANE | APOH | TSLP
7 genes	5.51208e-06	PYGB | TNFRSF8 | GDF2 | ELANE | FGA | MDH1 | TSLP
8 genes	5.58302e-06	PYGB | TNFRSF8 | GDF2 | ELANE | FGA | APOH | TSLP | IL11
4 genes	5.64869e-06	PYGB | GDF2 | TSLP | IL11
7 genes	5.6576e-06	PYGB | ELANE | SERPIND1 | APOH | MDH1 | TSLP | IL11
6 genes	5.67222e-06	TNFRSF8 | GDF2 | ELANE | FGA | SERPIND1 | TSLP
6 genes	5.69466e-06	PYGB | TNFRSF8 | GDF2 | FGA | APOH | TSLP
5 genes	5.69673e-06	PYGB | GDF2 | ELANE | APOH | IL11
6 genes	5.75165e-06	PYGB | TNFRSF8 | SERPIND1 | MDH1 | TSLP | IL11
6 genes	5.75651e-06	PYGB | GDF2 | FGA | SERPIND1 | APOH | MDH1
5 genes	5.81824e-06	PYGB | GDF2 | ELANE | TSLP | IL11
5 genes	6.11978e-06	PYGB | GDF2 | SERPIND1 | APOH | IL11
7 genes	6.16722e-06	PYGB | GDF2 | SERPIND1 | APOH | MDH1 | TSLP | IL11
5 genes	6.30943e-06	PYGB | TNFRSF8 | FGA | TSLP | IL11
6 genes	6.42119e-06	PYGB | GDF2 | APOH | MDH1 | TSLP | IL11
6 genes	6.45287e-06	PYGB | ELANE | FGA | MDH1 | TSLP | IL11
6 genes	6.45932e-06	PYGB | TNFRSF8 | GDF2 | ELANE | SERPIND1 | TSLP
5 genes	6.77194e-06	PYGB | GDF2 | APOH | MDH1 | TSLP
7 genes	6.88735e-06	PYGB | GDF2 | ELANE | FGA | APOH | MDH1 | TSLP
3 genes	6.94116e-06	PYGB | GDF2 | SERPIND1
6 genes	7.11793e-06	PYGB | GDF2 | ELANE | SERPIND1 | APOH | MDH1
6 genes	7.22052e-06	TNFRSF8 | ELANE | FGA | APOH | TSLP | IL11
6 genes	7.30219e-06	PYGB | GDF2 | SERPIND1 | MDH1 | TSLP | IL11
7 genes	7.30908e-06	TNFRSF8 | GDF2 | ELANE | SERPIND1 | APOH | TSLP | IL11
6 genes	7.3768e-06	TNFRSF8 | ELANE | APOH | MDH1 | TSLP | IL11
7 genes	7.38664e-06	PYGB | TNFRSF8 | GDF2 | ELANE | APOH | TSLP | IL11
6 genes	7.42016e-06	TNFRSF8 | GDF2 | FGA | SERPIND1 | APOH | TSLP
9 genes	7.52204e-06	PYGB | TNFRSF8 | GDF2 | ELANE | FGA | APOH | MDH1 | TSLP | IL11
7 genes	7.57166e-06	PYGB | TNFRSF8 | ELANE | SERPIND1 | MDH1 | TSLP | IL11
6 genes	7.58123e-06	TNFRSF8 | GDF2 | FGA | SERPIND1 | TSLP | IL11
7 genes	7.58123e-06	TNFRSF8 | GDF2 | ELANE | FGA | SERPIND1 | TSLP | IL11
6 genes	7.61246e-06	TNFRSF8 | GDF2 | SERPIND1 | APOH | TSLP | IL11
6 genes	7.75539e-06	PYGB | TNFRSF8 | ELANE | FGA | MDH1 | TSLP
5 genes	7.76458e-06	TNFRSF8 | ELANE | FGA | SERPIND1 | TSLP
7 genes	7.77886e-06	TNFRSF8 | ELANE | FGA | APOH | MDH1 | TSLP | IL11
7 genes	7.79029e-06	PYGB | GDF2 | FGA | SERPIND1 | APOH | MDH1 | IL11
7 genes	7.92191e-06	PYGB | FGA | SERPIND1 | APOH | MDH1 | TSLP | IL11
7 genes	8.02067e-06	PYGB | GDF2 | FGA | SERPIND1 | APOH | TSLP | IL11
7 genes	8.08057e-06	PYGB | ELANE | FGA | SERPIND1 | MDH1 | TSLP | IL11
6 genes	8.12896e-06	TNFRSF8 | GDF2 | FGA | APOH | MDH1 | IL11
7 genes	8.12896e-06	TNFRSF8 | GDF2 | ELANE | FGA | APOH | MDH1 | IL11
6 genes	8.20815e-06	PYGB | TNFRSF8 | ELANE | APOH | TSLP | IL11
5 genes	8.2849e-06	ELANE | SERPIND1 | APOH | TSLP | IL11
6 genes	8.29764e-06	PYGB | GDF2 | ELANE | APOH | TSLP | IL11
7 genes	8.30162e-06	TNFRSF8 | GDF2 | SERPIND1 | APOH | MDH1 | TSLP | IL11
8 genes	8.33323e-06	PYGB | GDF2 | ELANE | FGA | SERPIND1 | MDH1 | TSLP | IL11
4 genes	8.38082e-06	SERPIND1 | APOH | TSLP | IL11
6 genes	8.41674e-06	TNFRSF8 | ELANE | FGA | SERPIND1 | APOH | TSLP
4 genes	8.48086e-06	PYGB | ELANE | FGA | TSLP
7 genes	8.50156e-06	PYGB | GDF2 | ELANE | FGA | MDH1 | TSLP | IL11
8 genes	8.52967e-06	PYGB | GDF2 | FGA | SERPIND1 | APOH | MDH1 | TSLP | IL11
5 genes	8.56541e-06	TNFRSF8 | ELANE | FGA | APOH | IL11
5 genes	8.70539e-06	PYGB | TNFRSF8 | FGA | APOH | TSLP
4 genes	8.95366e-06	PYGB | ELANE | MDH1 | TSLP
6 genes	9.15315e-06	PYGB | ELANE | FGA | SERPIND1 | APOH | IL11
4 genes	9.23019e-06	PYGB | FGA | TSLP | IL11
5 genes	9.43445e-06	PYGB | TNFRSF8 | APOH | TSLP | IL11
5 genes	9.43834e-06	PYGB | GDF2 | SERPIND1 | TSLP | IL11
3 genes	9.50414e-06	PYGB | GDF2 | TSLP
9 genes	9.7484e-06	PYGB | TNFRSF8 | GDF2 | ELANE | FGA | SERPIND1 | APOH | MDH1 | IL11
5 genes	9.80048e-06	PYGB | TNFRSF8 | ELANE | APOH | TSLP
6 genes	9.87145e-06	PYGB | GDF2 | SERPIND1 | APOH | MDH1 | IL11
6 genes	1.01279e-05	PYGB | ELANE | FGA | APOH | MDH1 | IL11
5 genes	1.01651e-05	ELANE | FGA | SERPIND1 | TSLP | IL11
5 genes	1.02481e-05	PYGB | TNFRSF8 | APOH | MDH1 | TSLP
5 genes	1.02938e-05	PYGB | TNFRSF8 | GDF2 | TSLP | IL11
5 genes	1.03268e-05	PYGB | ELANE | APOH | MDH1 | IL11
7 genes	1.04907e-05	PYGB | TNFRSF8 | ELANE | FGA | SERPIND1 | APOH | IL11
5 genes	1.06023e-05	PYGB | ELANE | SERPIND1 | TSLP | IL11
5 genes	1.07069e-05	PYGB | TNFRSF8 | GDF2 | APOH | IL11
7 genes	1.08188e-05	PYGB | TNFRSF8 | GDF2 | ELANE | APOH | MDH1 | TSLP
4 genes	1.08723e-05	TNFRSF8 | FGA | APOH | IL11
6 genes	1.10933e-05	PYGB | FGA | SERPIND1 | APOH | MDH1 | IL11
7 genes	1.1136e-05	ELANE | FGA | SERPIND1 | APOH | MDH1 | TSLP | IL11
5 genes	1.12292e-05	GDF2 | SERPIND1 | APOH | TSLP | IL11
7 genes	1.14722e-05	PYGB | ELANE | FGA | SERPIND1 | APOH | MDH1 | IL11
4 genes	1.15538e-05	TNFRSF8 | FGA | TSLP | IL11
7 genes	1.19009e-05	PYGB | TNFRSF8 | GDF2 | ELANE | SERPIND1 | MDH1 | IL11
6 genes	1.21157e-05	PYGB | TNFRSF8 | ELANE | APOH | MDH1 | IL11
6 genes	1.21272e-05	PYGB | TNFRSF8 | GDF2 | SERPIND1 | MDH1 | IL11
5 genes	1.22786e-05	TNFRSF8 | SERPIND1 | APOH | TSLP | IL11
5 genes	1.25046e-05	FGA | SERPIND1 | APOH | TSLP | IL11
8 genes	1.26007e-05	PYGB | ELANE | FGA | SERPIND1 | APOH | MDH1 | TSLP | IL11
5 genes	1.27038e-05	PYGB | ELANE | FGA | TSLP | IL11
7 genes	1.28636e-05	TNFRSF8 | GDF2 | ELANE | FGA | SERPIND1 | APOH | TSLP
7 genes	1.29181e-05	TNFRSF8 | GDF2 | FGA | SERPIND1 | APOH | MDH1 | IL11
6 genes	1.31991e-05	PYGB | TNFRSF8 | GDF2 | APOH | MDH1 | TSLP
6 genes	1.33631e-05	PYGB | TNFRSF8 | GDF2 | MDH1 | TSLP | IL11
6 genes	1.35193e-05	TNFRSF8 | FGA | SERPIND1 | APOH | TSLP | IL11
7 genes	1.35629e-05	PYGB | GDF2 | ELANE | FGA | SERPIND1 | APOH | MDH1
6 genes	1.3629e-05	PYGB | TNFRSF8 | ELANE | SERPIND1 | MDH1 | TSLP
6 genes	1.36771e-05	TNFRSF8 | ELANE | SERPIND1 | APOH | TSLP | IL11
5 genes	1.40038e-05	PYGB | GDF2 | FGA | SERPIND1 | MDH1
6 genes	1.42456e-05	PYGB | TNFRSF8 | GDF2 | ELANE | FGA | TSLP
7 genes	1.43609e-05	GDF2 | ELANE | FGA | SERPIND1 | MDH1 | TSLP | IL11
6 genes	1.44248e-05	PYGB | FGA | SERPIND1 | APOH | TSLP | IL11
6 genes	1.48268e-05	PYGB | TNFRSF8 | GDF2 | ELANE | FGA | IL11
6 genes	1.51878e-05	PYGB | GDF2 | ELANE | FGA | SERPIND1 | MDH1
6 genes	1.52219e-05	PYGB | GDF2 | FGA | MDH1 | TSLP | IL11
5 genes	1.53551e-05	TNFRSF8 | FGA | SERPIND1 | TSLP | IL11
4 genes	1.56067e-05	PYGB | FGA | SERPIND1 | MDH1
5 genes	1.5638e-05	PYGB | TNFRSF8 | GDF2 | ELANE | TSLP
5 genes	1.58213e-05	PYGB | GDF2 | FGA | MDH1 | IL11
6 genes	1.58688e-05	TNFRSF8 | ELANE | FGA | SERPIND1 | TSLP | IL11
6 genes	1.61865e-05	PYGB | TNFRSF8 | GDF2 | ELANE | APOH | IL11
5 genes	1.63752e-05	PYGB | GDF2 | FGA | TSLP | IL11
5 genes	1.65072e-05	TNFRSF8 | GDF2 | FGA | TSLP | IL11
5 genes	1.67001e-05	TNFRSF8 | APOH | MDH1 | TSLP | IL11
4 genes	1.67969e-05	PYGB | TNFRSF8 | MDH1 | TSLP
5 genes	1.69293e-05	PYGB | GDF2 | MDH1 | TSLP | IL11
5 genes	1.69565e-05	SERPIND1 | APOH | MDH1 | TSLP | IL11
5 genes	1.69893e-05	TNFRSF8 | ELANE | FGA | APOH | TSLP
6 genes	1.7108e-05	PYGB | GDF2 | FGA | APOH | TSLP | IL11
5 genes	1.72586e-05	GDF2 | FGA | SERPIND1 | MDH1 | TSLP
6 genes	1.72727e-05	TNFRSF8 | GDF2 | ELANE | FGA | APOH | TSLP
6 genes	1.74261e-05	PYGB | TNFRSF8 | ELANE | APOH | MDH1 | TSLP
6 genes	1.79092e-05	TNFRSF8 | GDF2 | FGA | APOH | TSLP | IL11
6 genes	1.79241e-05	GDF2 | ELANE | SERPIND1 | APOH | TSLP | IL11
6 genes	1.80617e-05	PYGB | GDF2 | ELANE | FGA | APOH | TSLP
5 genes	1.82822e-05	PYGB | ELANE | FGA | SERPIND1 | MDH1
6 genes	1.85282e-05	GDF2 | ELANE | FGA | SERPIND1 | TSLP | IL11
6 genes	1.87189e-05	TNFRSF8 | GDF2 | FGA | SERPIND1 | MDH1 | IL11
8 genes	1.87921e-05	TNFRSF8 | GDF2 | ELANE | FGA | SERPIND1 | APOH | TSLP | IL11
5 genes	1.88812e-05	PYGB | TNFRSF8 | MDH1 | TSLP | IL11
6 genes	1.90769e-05	PYGB | SERPIND1 | APOH | MDH1 | TSLP | IL11
6 genes	1.91986e-05	PYGB | GDF2 | ELANE | SERPIND1 | APOH | IL11
6 genes	1.93999e-05	GDF2 | FGA | SERPIND1 | APOH | MDH1 | TSLP
6 genes	1.9485e-05	TNFRSF8 | ELANE | FGA | APOH | MDH1 | IL11
5 genes	2.02093e-05	TNFRSF8 | FGA | SERPIND1 | MDH1 | TSLP
4 genes	2.02988e-05	PYGB | ELANE | TSLP | IL11
4 genes	2.03579e-05	PYGB | ELANE | APOH | IL11
8 genes	2.04074e-05	TNFRSF8 | GDF2 | ELANE | FGA | APOH | MDH1 | TSLP | IL11
7 genes	2.04311e-05	PYGB | GDF2 | ELANE | FGA | SERPIND1 | TSLP | IL11
5 genes	2.07144e-05	PYGB | TNFRSF8 | SERPIND1 | MDH1 | TSLP
4 genes	2.08413e-05	GDF2 | APOH | TSLP | IL11
7 genes	2.09161e-05	TNFRSF8 | GDF2 | FGA | SERPIND1 | APOH | TSLP | IL11
3 genes	2.09962e-05	PYGB | FGA | MDH1
6 genes	2.10119e-05	PYGB | TNFRSF8 | FGA | SERPIND1 | APOH | IL11
6 genes	2.10909e-05	TNFRSF8 | FGA | APOH | MDH1 | TSLP | IL11
7 genes	2.11019e-05	GDF2 | ELANE | FGA | APOH | MDH1 | TSLP | IL11
4 genes	2.12682e-05	PYGB | TNFRSF8 | GDF2 | TSLP
7 genes	2.13293e-05	TNFRSF8 | GDF2 | FGA | APOH | MDH1 | TSLP | IL11
4 genes	2.14159e-05	PYGB | GDF2 | MDH1 | IL11
7 genes	2.15853e-05	PYGB | TNFRSF8 | GDF2 | FGA | APOH | MDH1 | TSLP
7 genes	2.16783e-05	PYGB | GDF2 | ELANE | FGA | APOH | MDH1 | IL11
5 genes	2.19431e-05	PYGB | TNFRSF8 | ELANE | FGA | TSLP
6 genes	2.21839e-05	TNFRSF8 | FGA | SERPIND1 | APOH | MDH1 | IL11
4 genes	2.22644e-05	TNFRSF8 | APOH | TSLP | IL11
4 genes	2.25056e-05	PYGB | FGA | MDH1 | IL11
5 genes	2.27296e-05	TNFRSF8 | FGA | SERPIND1 | APOH | TSLP
4 genes	2.32583e-05	PYGB | SERPIND1 | TSLP | IL11
5 genes	2.3373e-05	PYGB | GDF2 | SERPIND1 | APOH | MDH1
5 genes	2.36989e-05	PYGB | APOH | MDH1 | TSLP | IL11
8 genes	2.37623e-05	PYGB | GDF2 | ELANE | FGA | APOH | MDH1 | TSLP | IL11
8 genes	2.39292e-05	PYGB | TNFRSF8 | GDF2 | ELANE | FGA | APOH | MDH1 | TSLP
5 genes	2.40169e-05	PYGB | GDF2 | SERPIND1 | MDH1 | IL11
7 genes	2.44266e-05	PYGB | ELANE | FGA | SERPIND1 | APOH | TSLP | IL11
7 genes	2.44741e-05	TNFRSF8 | GDF2 | ELANE | FGA | APOH | TSLP | IL11
7 genes	2.49257e-05	TNFRSF8 | GDF2 | FGA | SERPIND1 | APOH | MDH1 | TSLP
5 genes	2.51437e-05	PYGB | ELANE | APOH | TSLP | IL11
5 genes	2.52028e-05	PYGB | FGA | SERPIND1 | APOH | MDH1
7 genes	2.525e-05	PYGB | GDF2 | FGA | APOH | MDH1 | TSLP | IL11
5 genes	2.54563e-05	PYGB | ELANE | FGA | APOH | TSLP
7 genes	2.55275e-05	PYGB | ELANE | FGA | APOH | MDH1 | TSLP | IL11
6 genes	2.59514e-05	TNFRSF8 | GDF2 | APOH | MDH1 | TSLP | IL11
4 genes	2.63969e-05	FGA | SERPIND1 | MDH1 | TSLP
6 genes	2.65126e-05	PYGB | TNFRSF8 | FGA | SERPIND1 | APOH | MDH1
6 genes	2.68648e-05	ELANE | SERPIND1 | APOH | MDH1 | TSLP | IL11
6 genes	2.69917e-05	PYGB | GDF2 | FGA | SERPIND1 | TSLP | IL11
5 genes	2.70383e-05	PYGB | TNFRSF8 | GDF2 | ELANE | APOH
7 genes	2.7123e-05	PYGB | GDF2 | ELANE | FGA | SERPIND1 | APOH | IL11
5 genes	2.75083e-05	PYGB | GDF2 | APOH | TSLP | IL11
5 genes	2.78163e-05	PYGB | GDF2 | ELANE | SERPIND1 | MDH1
5 genes	2.82686e-05	PYGB | ELANE | FGA | MDH1 | TSLP
4 genes	2.84721e-05	PYGB | SERPIND1 | MDH1 | IL11
7 genes	2.95204e-05	TNFRSF8 | ELANE | FGA | SERPIND1 | APOH | TSLP | IL11
7 genes	2.97723e-05	PYGB | TNFRSF8 | GDF2 | ELANE | FGA | APOH | TSLP
6 genes	3.05419e-05	PYGB | GDF2 | ELANE | APOH | MDH1 | IL11
5 genes	3.10745e-05	PYGB | TNFRSF8 | ELANE | APOH | IL11
6 genes	3.23718e-05	PYGB | FGA | APOH | MDH1 | TSLP | IL11
8 genes	3.3137e-05	TNFRSF8 | GDF2 | FGA | SERPIND1 | APOH | MDH1 | TSLP | IL11
6 genes	3.33361e-05	PYGB | GDF2 | ELANE | FGA | TSLP | IL11
6 genes	3.35776e-05	PYGB | GDF2 | ELANE | FGA | APOH | IL11
6 genes	3.3584e-05	PYGB | ELANE | APOH | MDH1 | TSLP | IL11
7 genes	3.40114e-05	TNFRSF8 | ELANE | FGA | SERPIND1 | APOH | MDH1 | IL11
6 genes	3.45012e-05	PYGB | TNFRSF8 | FGA | APOH | MDH1 | TSLP
7 genes	3.45594e-05	PYGB | TNFRSF8 | GDF2 | SERPIND1 | APOH | MDH1 | IL11
8 genes	3.45594e-05	PYGB | TNFRSF8 | GDF2 | ELANE | SERPIND1 | APOH | MDH1 | IL11
6 genes	3.46372e-05	PYGB | TNFRSF8 | GDF2 | FGA | MDH1 | IL11
4 genes	3.49068e-05	FGA | SERPIND1 | APOH | MDH1
4 genes	3.50563e-05	TNFRSF8 | FGA | MDH1 | TSLP
4 genes	3.50962e-05	TNFRSF8 | FGA | MDH1 | IL11
5 genes	3.56648e-05	TNFRSF8 | GDF2 | APOH | TSLP | IL11
7 genes	3.57992e-05	TNFRSF8 | ELANE | FGA | SERPIND1 | APOH | MDH1 | TSLP
4 genes	3.63126e-05	PYGB | SERPIND1 | APOH | IL11
5 genes	3.66981e-05	TNFRSF8 | GDF2 | FGA | MDH1 | IL11
4 genes	3.69431e-05	PYGB | MDH1 | TSLP | IL11
7 genes	3.74249e-05	PYGB | GDF2 | ELANE | FGA | APOH | TSLP | IL11
3 genes	3.75373e-05	PYGB | TNFRSF8 | APOH
4 genes	3.79254e-05	PYGB | ELANE | SERPIND1 | IL11
5 genes	3.79906e-05	TNFRSF8 | ELANE | APOH | TSLP | IL11
6 genes	3.80401e-05	PYGB | TNFRSF8 | ELANE | FGA | APOH | IL11
6 genes	3.82813e-05	PYGB | GDF2 | ELANE | MDH1 | TSLP | IL11
7 genes	3.84348e-05	PYGB | TNFRSF8 | GDF2 | ELANE | FGA | MDH1 | IL11
6 genes	3.84499e-05	PYGB | ELANE | FGA | APOH | TSLP | IL11
3 genes	3.85115e-05	PYGB | MDH1 | IL11
6 genes	3.86594e-05	PYGB | TNFRSF8 | GDF2 | FGA | SERPIND1 | APOH
4 genes	3.89584e-05	PYGB | GDF2 | SERPIND1 | IL11
5 genes	3.95911e-05	TNFRSF8 | FGA | SERPIND1 | APOH | IL11
5 genes	3.99966e-05	PYGB | FGA | APOH | MDH1 | IL11
7 genes	4.05176e-05	PYGB | TNFRSF8 | GDF2 | FGA | SERPIND1 | APOH | IL11
8 genes	4.05176e-05	PYGB | TNFRSF8 | GDF2 | ELANE | FGA | SERPIND1 | APOH | IL11
8 genes	4.07033e-05	GDF2 | ELANE | FGA | SERPIND1 | APOH | MDH1 | TSLP | IL11
5 genes	4.09334e-05	PYGB | TNFRSF8 | GDF2 | FGA | SERPIND1
4 genes	4.17432e-05	GDF2 | FGA | SERPIND1 | TSLP
6 genes	4.2315e-05	PYGB | TNFRSF8 | GDF2 | ELANE | SERPIND1 | IL11
4 genes	4.25715e-05	APOH | MDH1 | TSLP | IL11
6 genes	4.26115e-05	PYGB | TNFRSF8 | GDF2 | ELANE | APOH | MDH1
8 genes	4.27512e-05	PYGB | TNFRSF8 | GDF2 | FGA | SERPIND1 | APOH | MDH1 | IL11
8 genes	4.30429e-05	PYGB | GDF2 | ELANE | FGA | SERPIND1 | APOH | MDH1 | IL11
8 genes	4.42725e-05	TNFRSF8 | GDF2 | ELANE | FGA | SERPIND1 | APOH | MDH1 | IL11
4 genes	4.42992e-05	PYGB | ELANE | SERPIND1 | MDH1
2 genes	4.47559e-05	PYGB | MDH1
5 genes	4.53094e-05	ELANE | FGA | SERPIND1 | MDH1 | TSLP
4 genes	4.56355e-05	PYGB | TNFRSF8 | GDF2 | APOH
4 genes	4.58871e-05	PYGB | APOH | TSLP | IL11
6 genes	4.62719e-05	PYGB | TNFRSF8 | FGA | SERPIND1 | MDH1 | IL11
7 genes	4.62719e-05	PYGB | TNFRSF8 | ELANE | FGA | SERPIND1 | MDH1 | IL11
6 genes	4.63529e-05	TNFRSF8 | ELANE | FGA | SERPIND1 | MDH1 | TSLP
7 genes	4.70188e-05	TNFRSF8 | GDF2 | ELANE | APOH | MDH1 | TSLP | IL11
8 genes	4.7745e-05	PYGB | TNFRSF8 | GDF2 | ELANE | FGA | SERPIND1 | MDH1 | IL11
6 genes	4.79974e-05	PYGB | GDF2 | FGA | SERPIND1 | MDH1 | IL11
2 genes	4.83415e-05	GDF2 | ELANE
6 genes	4.84398e-05	PYGB | TNFRSF8 | GDF2 | SERPIND1 | APOH | IL11
7 genes	4.84398e-05	PYGB | TNFRSF8 | GDF2 | ELANE | SERPIND1 | APOH | IL11
5 genes	4.87266e-05	PYGB | TNFRSF8 | ELANE | FGA | IL11
6 genes	4.89929e-05	GDF2 | ELANE | FGA | SERPIND1 | MDH1 | TSLP
6 genes	4.91211e-05	GDF2 | ELANE | FGA | SERPIND1 | APOH | TSLP
8 genes	4.93167e-05	TNFRSF8 | ELANE | FGA | SERPIND1 | APOH | MDH1 | TSLP | IL11
5 genes	4.97537e-05	FGA | APOH | MDH1 | TSLP | IL11
5 genes	4.99464e-05	PYGB | TNFRSF8 | ELANE | SERPIND1 | IL11
6 genes	5.02974e-05	PYGB | GDF2 | ELANE | FGA | MDH1 | IL11
2 genes	5.07805e-05	PYGB | TSLP
5 genes	5.12572e-05	TNFRSF8 | GDF2 | ELANE | FGA | IL11
5 genes	5.15433e-05	PYGB | GDF2 | APOH | MDH1 | IL11
7 genes	5.15966e-05	PYGB | GDF2 | ELANE | FGA | SERPIND1 | MDH1 | IL11
7 genes	5.22472e-05	PYGB | TNFRSF8 | ELANE | FGA | SERPIND1 | APOH | MDH1
3 genes	5.24903e-05	PYGB | GDF2 | MDH1
5 genes	5.25228e-05	PYGB | FGA | MDH1 | TSLP | IL11
4 genes	5.26053e-05	PYGB | GDF2 | FGA | MDH1
4 genes	5.30437e-05	TNFRSF8 | GDF2 | FGA | APOH
5 genes	5.31927e-05	PYGB | GDF2 | ELANE | APOH | MDH1
4 genes	5.32816e-05	PYGB | TNFRSF8 | GDF2 | ELANE
5 genes	5.3396e-05	GDF2 | FGA | SERPIND1 | APOH | TSLP
8 genes	5.39567e-05	PYGB | TNFRSF8 | GDF2 | ELANE | FGA | SERPIND1 | APOH | MDH1
6 genes	5.41146e-05	PYGB | TNFRSF8 | ELANE | FGA | MDH1 | IL11
7 genes	5.43466e-05	PYGB | TNFRSF8 | FGA | SERPIND1 | APOH | MDH1 | IL11
8 genes	5.43466e-05	PYGB | TNFRSF8 | ELANE | FGA | SERPIND1 | APOH | MDH1 | IL11
7 genes	5.45076e-05	GDF2 | ELANE | SERPIND1 | APOH | MDH1 | TSLP | IL11
5 genes	5.49203e-05	PYGB | GDF2 | FGA | SERPIND1 | APOH
4 genes	5.67684e-05	PYGB | TNFRSF8 | ELANE | TSLP
6 genes	5.71963e-05	PYGB | TNFRSF8 | ELANE | FGA | APOH | TSLP
2 genes	5.75274e-05	PYGB | SERPIND1
6 genes	5.76135e-05	GDF2 | FGA | APOH | MDH1 | TSLP | IL11
5 genes	5.78048e-05	ELANE | FGA | SERPIND1 | APOH | TSLP
5 genes	5.84459e-05	PYGB | ELANE | SERPIND1 | MDH1 | IL11
4 genes	5.88304e-05	PYGB | TNFRSF8 | FGA | IL11
5 genes	5.95084e-05	TNFRSF8 | ELANE | FGA | MDH1 | IL11
5 genes	6.00716e-05	PYGB | GDF2 | ELANE | FGA | MDH1
3 genes	6.04589e-05	PYGB | TSLP | IL11
4 genes	6.06648e-05	PYGB | TNFRSF8 | APOH | IL11
7 genes	6.06704e-05	PYGB | TNFRSF8 | ELANE | FGA | APOH | MDH1 | IL11
7 genes	6.06726e-05	PYGB | TNFRSF8 | ELANE | FGA | APOH | MDH1 | TSLP
6 genes	6.07362e-05	PYGB | TNFRSF8 | GDF2 | APOH | MDH1 | IL11
4 genes	6.0855e-05	GDF2 | FGA | APOH | TSLP
6 genes	6.08669e-05	TNFRSF8 | GDF2 | ELANE | FGA | MDH1 | IL11
3 genes	6.08972e-05	PYGB | SERPIND1 | MDH1
6 genes	6.14954e-05	PYGB | GDF2 | ELANE | SERPIND1 | MDH1 | IL11
5 genes	6.2097e-05	TNFRSF8 | FGA | SERPIND1 | MDH1 | IL11
3 genes	6.41489e-05	PYGB | SERPIND1 | IL11
4 genes	6.55975e-05	SERPIND1 | APOH | MDH1 | TSLP
6 genes	6.64707e-05	ELANE | FGA | SERPIND1 | MDH1 | TSLP | IL11
7 genes	6.67213e-05	PYGB | TNFRSF8 | GDF2 | FGA | APOH | MDH1 | IL11
4 genes	6.68847e-05	TNFRSF8 | ELANE | FGA | APOH
7 genes	6.73018e-05	PYGB | TNFRSF8 | GDF2 | ELANE | APOH | MDH1 | IL11
4 genes	6.78263e-05	TNFRSF8 | SERPIND1 | APOH | IL11
5 genes	6.78263e-05	TNFRSF8 | ELANE | SERPIND1 | APOH | IL11
4 genes	6.88056e-05	PYGB | TNFRSF8 | GDF2 | MDH1
5 genes	6.90024e-05	PYGB | ELANE | FGA | MDH1 | IL11
8 genes	6.90256e-05	PYGB | GDF2 | ELANE | FGA | SERPIND1 | APOH | TSLP | IL11
4 genes	6.9615e-05	PYGB | TNFRSF8 | TSLP | IL11
4 genes	6.9687e-05	PYGB | TNFRSF8 | SERPIND1 | IL11
5 genes	6.97601e-05	PYGB | TNFRSF8 | GDF2 | ELANE | MDH1
5 genes	7.0852e-05	PYGB | ELANE | FGA | APOH | IL11
9 genes	7.09655e-05	TNFRSF8 | GDF2 | ELANE | FGA | SERPIND1 | APOH | MDH1 | TSLP | IL11
6 genes	7.12131e-05	GDF2 | SERPIND1 | APOH | MDH1 | TSLP | IL11
4 genes	7.16507e-05	PYGB | FGA | SERPIND1 | APOH
6 genes	7.24999e-05	PYGB | ELANE | FGA | SERPIND1 | MDH1 | IL11
5 genes	7.2738e-05	PYGB | TNFRSF8 | GDF2 | FGA | IL11
4 genes	7.38073e-05	TNFRSF8 | GDF2 | FGA | SERPIND1
5 genes	7.40153e-05	PYGB | ELANE | SERPIND1 | APOH | IL11
5 genes	7.5275e-05	PYGB | TNFRSF8 | FGA | APOH | IL11
5 genes	7.54615e-05	TNFRSF8 | GDF2 | SERPIND1 | APOH | IL11
3 genes	7.5476e-05	PYGB | TNFRSF8 | FGA
6 genes	7.707e-05	ELANE | FGA | APOH | MDH1 | TSLP | IL11
5 genes	7.72681e-05	PYGB | TNFRSF8 | FGA | MDH1 | IL11
7 genes	7.78796e-05	TNFRSF8 | GDF2 | ELANE | FGA | SERPIND1 | APOH | IL11
4 genes	7.82963e-05	PYGB | APOH | MDH1 | IL11
7 genes	7.85367e-05	TNFRSF8 | GDF2 | ELANE | FGA | SERPIND1 | MDH1 | TSLP
5 genes	7.86472e-05	PYGB | ELANE | MDH1 | TSLP | IL11
5 genes	7.8749e-05	ELANE | FGA | SERPIND1 | APOH | MDH1
4 genes	7.88644e-05	PYGB | ELANE | FGA | MDH1
6 genes	7.96531e-05	TNFRSF8 | ELANE | FGA | SERPIND1 | MDH1 | IL11
5 genes	8.02484e-05	GDF2 | ELANE | FGA | SERPIND1 | TSLP
4 genes	8.08697e-05	PYGB | SERPIND1 | APOH | MDH1
6 genes	8.11923e-05	PYGB | TNFRSF8 | GDF2 | ELANE | TSLP | IL11
5 genes	8.13807e-05	TNFRSF8 | GDF2 | ELANE | FGA | SERPIND1
4 genes	8.41642e-05	PYGB | ELANE | FGA | IL11
5 genes	8.50165e-05	PYGB | TNFRSF8 | ELANE | MDH1 | TSLP
5 genes	8.52181e-05	TNFRSF8 | GDF2 | SERPIND1 | MDH1 | TSLP
7 genes	8.68223e-05	TNFRSF8 | GDF2 | ELANE | FGA | SERPIND1 | MDH1 | IL11
5 genes	8.7324e-05	TNFRSF8 | FGA | APOH | MDH1 | TSLP
3 genes	8.77423e-05	PYGB | ELANE | SERPIND1
6 genes	8.91079e-05	PYGB | TNFRSF8 | FGA | APOH | MDH1 | IL11
4 genes	9.02537e-05	FGA | SERPIND1 | TSLP | IL11
6 genes	9.14671e-05	PYGB | TNFRSF8 | GDF2 | FGA | APOH | IL11
7 genes	9.17612e-05	PYGB | TNFRSF8 | GDF2 | ELANE | MDH1 | TSLP | IL11
5 genes	9.23831e-05	PYGB | TNFRSF8 | SERPIND1 | APOH | MDH1
5 genes	9.26875e-05	PYGB | ELANE | SERPIND1 | APOH | MDH1
2 genes	9.31516e-05	TNFRSF8 | FGA
5 genes	9.31581e-05	PYGB | TNFRSF8 | SERPIND1 | APOH | IL11
6 genes	9.31581e-05	PYGB | TNFRSF8 | ELANE | SERPIND1 | APOH | IL11
5 genes	9.34666e-05	PYGB | TNFRSF8 | GDF2 | APOH | MDH1
4 genes	9.6136e-05	PYGB | ELANE | SERPIND1 | APOH
6 genes	9.6379e-05	PYGB | GDF2 | FGA | APOH | MDH1 | IL11
4 genes	9.66809e-05	TNFRSF8 | ELANE | FGA | SERPIND1
7 genes	9.73258e-05	TNFRSF8 | FGA | SERPIND1 | APOH | MDH1 | TSLP | IL11
3 genes	9.77302e-05	TNFRSF8 | FGA | APOH
5 genes	9.77886e-05	ELANE | FGA | APOH | TSLP | IL11
6 genes	9.93436e-05	TNFRSF8 | GDF2 | FGA | SERPIND1 | MDH1 | TSLP
4 genes	0.000100063	PYGB | TNFRSF8 | GDF2 | FGA
4 genes	0.000100419	TNFRSF8 | GDF2 | ELANE | FGA
6 genes	0.000100616	TNFRSF8 | ELANE | FGA | SERPIND1 | APOH | IL11
5 genes	0.00010064	PYGB | GDF2 | ELANE | SERPIND1 | APOH
5 genes	0.00010165	PYGB | FGA | SERPIND1 | APOH | IL11
6 genes	0.00010168	PYGB | TNFRSF8 | ELANE | MDH1 | TSLP | IL11
6 genes	0.00010294	TNFRSF8 | GDF2 | FGA | APOH | MDH1 | TSLP
7 genes	0.000103341	PYGB | TNFRSF8 | GDF2 | FGA | SERPIND1 | APOH | MDH1
5 genes	0.000104095	PYGB | TNFRSF8 | GDF2 | FGA | APOH
7 genes	0.000104271	PYGB | TNFRSF8 | GDF2 | FGA | SERPIND1 | MDH1 | IL11
7 genes	0.000106047	TNFRSF8 | GDF2 | FGA | SERPIND1 | MDH1 | TSLP | IL11
5 genes	0.000106061	PYGB | TNFRSF8 | GDF2 | FGA | MDH1
5 genes	0.000106607	PYGB | GDF2 | ELANE | FGA | IL11
6 genes	0.00010766	PYGB | TNFRSF8 | GDF2 | ELANE | FGA | MDH1
6 genes	0.00011002	PYGB | TNFRSF8 | GDF2 | ELANE | FGA | SERPIND1
5 genes	0.000112452	TNFRSF8 | GDF2 | FGA | SERPIND1 | IL11
3 genes	0.000112834	PYGB | TNFRSF8 | TSLP
6 genes	0.000113056	PYGB | GDF2 | FGA | SERPIND1 | APOH | IL11
4 genes	0.000113408	PYGB | GDF2 | ELANE | TSLP
3 genes	0.000114714	TNFRSF8 | GDF2 | FGA
7 genes	0.00011537	PYGB | TNFRSF8 | GDF2 | ELANE | FGA | APOH | IL11
4 genes	0.000115892	PYGB | FGA | APOH | IL11
5 genes	0.000116583	GDF2 | ELANE | SERPIND1 | APOH | TSLP
5 genes	0.000117075	TNFRSF8 | ELANE | APOH | MDH1 | TSLP
5 genes	0.000117778	GDF2 | SERPIND1 | APOH | MDH1 | TSLP
5 genes	0.000118143	PYGB | FGA | APOH | TSLP | IL11
6 genes	0.000119237	PYGB | ELANE | FGA | SERPIND1 | APOH | MDH1
5 genes	0.000120387	PYGB | GDF2 | ELANE | SERPIND1 | IL11
4 genes	0.000121771	PYGB | GDF2 | ELANE | MDH1
5 genes	0.000122193	PYGB | GDF2 | ELANE | FGA | SERPIND1
4 genes	0.000122261	TNFRSF8 | SERPIND1 | MDH1 | TSLP
4 genes	0.000122873	PYGB | GDF2 | ELANE | FGA
6 genes	0.000122946	TNFRSF8 | GDF2 | ELANE | FGA | SERPIND1 | IL11
7 genes	0.000124093	PYGB | TNFRSF8 | GDF2 | ELANE | FGA | SERPIND1 | APOH
5 genes	0.00012626	GDF2 | FGA | SERPIND1 | APOH | MDH1
3 genes	0.000128141	PYGB | TNFRSF8 | ELANE
3 genes	0.000128477	PYGB | FGA | SERPIND1
6 genes	0.000129066	PYGB | TNFRSF8 | GDF2 | FGA | APOH | MDH1
8 genes	0.000129604	PYGB | TNFRSF8 | GDF2 | ELANE | FGA | APOH | MDH1 | IL11
6 genes	0.00013069	TNFRSF8 | GDF2 | ELANE | FGA | TSLP | IL11
5 genes	0.000131487	PYGB | TNFRSF8 | GDF2 | ELANE | IL11
7 genes	0.000132588	TNFRSF8 | GDF2 | ELANE | SERPIND1 | APOH | MDH1 | TSLP
6 genes	0.000133021	PYGB | TNFRSF8 | ELANE | SERPIND1 | APOH | MDH1
7 genes	0.000135322	PYGB | TNFRSF8 | GDF2 | ELANE | SERPIND1 | APOH | MDH1
4 genes	0.000136108	TNFRSF8 | ELANE | FGA | MDH1
3 genes	0.00013661	APOH | TSLP | IL11
5 genes	0.00013713	PYGB | TNFRSF8 | FGA | SERPIND1 | IL11
6 genes	0.00013713	PYGB | TNFRSF8 | ELANE | FGA | SERPIND1 | IL11
5 genes	0.000137409	TNFRSF8 | GDF2 | ELANE | FGA | MDH1
4 genes	0.000138041	PYGB | GDF2 | FGA | IL11
2 genes	0.000139508	SERPIND1 | IL11
5 genes	0.000140103	FGA | SERPIND1 | APOH | MDH1 | TSLP
3 genes	0.000141214	TNFRSF8 | FGA | IL11
4 genes	0.000141285	PYGB | GDF2 | MDH1 | TSLP
5 genes	0.000141962	TNFRSF8 | ELANE | FGA | TSLP | IL11
5 genes	0.000143775	PYGB | TNFRSF8 | ELANE | TSLP | IL11
5 genes	0.000143784	PYGB | TNFRSF8 | FGA | SERPIND1 | MDH1
6 genes	0.000144256	PYGB | TNFRSF8 | ELANE | SERPIND1 | MDH1 | IL11
6 genes	0.000145169	TNFRSF8 | FGA | SERPIND1 | MDH1 | TSLP | IL11
6 genes	0.000145358	TNFRSF8 | GDF2 | ELANE | SERPIND1 | APOH | IL11
8 genes	0.000146806	TNFRSF8 | GDF2 | ELANE | FGA | SERPIND1 | APOH | MDH1 | TSLP
7 genes	0.000147063	PYGB | TNFRSF8 | GDF2 | ELANE | FGA | SERPIND1 | MDH1
4 genes	0.00014916	ELANE | SERPIND1 | APOH | TSLP
7 genes	0.000149337	GDF2 | ELANE | FGA | SERPIND1 | APOH | MDH1 | TSLP
5 genes	0.000149548	GDF2 | FGA | SERPIND1 | TSLP | IL11
6 genes	0.000150169	PYGB | TNFRSF8 | GDF2 | SERPIND1 | APOH | MDH1
4 genes	0.000150895	TNFRSF8 | GDF2 | FGA | IL11
4 genes	0.000151281	TNFRSF8 | GDF2 | APOH | IL11
5 genes	0.000151421	GDF2 | FGA | APOH | TSLP | IL11
6 genes	0.000152395	TNFRSF8 | GDF2 | SERPIND1 | APOH | MDH1 | TSLP
3 genes	0.000152721	PYGB | SERPIND1 | APOH
4 genes	0.000153567	PYGB | GDF2 | ELANE | SERPIND1
6 genes	0.000153767	PYGB | TNFRSF8 | GDF2 | FGA | SERPIND1 | MDH1
3 genes	0.000154961	TNFRSF8 | ELANE | FGA
3 genes	0.000155571	PYGB | APOH | IL11
5 genes	0.000158336	FGA | SERPIND1 | MDH1 | TSLP | IL11
8 genes	0.00015944	TNFRSF8 | GDF2 | ELANE | FGA | SERPIND1 | MDH1 | TSLP | IL11
4 genes	0.000159897	ELANE | SERPIND1 | APOH | MDH1
7 genes	0.000160078	GDF2 | FGA | SERPIND1 | APOH | MDH1 | TSLP | IL11
5 genes	0.000161369	TNFRSF8 | GDF2 | ELANE | FGA | APOH
4 genes	0.00016307	PYGB | FGA | APOH | MDH1
6 genes	0.000164371	FGA | SERPIND1 | APOH | MDH1 | TSLP | IL11
4 genes	0.000166526	PYGB | GDF2 | SERPIND1 | APOH
6 genes	0.000166549	TNFRSF8 | FGA | SERPIND1 | APOH | MDH1 | TSLP
4 genes	0.000166668	GDF2 | SERPIND1 | MDH1 | TSLP
6 genes	0.000166724	PYGB | TNFRSF8 | GDF2 | FGA | SERPIND1 | IL11
3 genes	0.000167153	FGA | SERPIND1 | MDH1
3 genes	0.000169618	PYGB | ELANE | TSLP
7 genes	0.000172964	TNFRSF8 | GDF2 | ELANE | FGA | SERPIND1 | APOH | MDH1
3 genes	0.000173312	PYGB | MDH1 | TSLP
4 genes	0.0001738	PYGB | TNFRSF8 | FGA | MDH1
4 genes	0.000174226	TNFRSF8 | ELANE | FGA | IL11
4 genes	0.000174841	PYGB | TNFRSF8 | GDF2 | SERPIND1
2 genes	0.000176757	PYGB | APOH
6 genes	0.000177476	PYGB | TNFRSF8 | GDF2 | ELANE | MDH1 | IL11
3 genes	0.000177659	TNFRSF8 | FGA | MDH1
4 genes	0.000179144	PYGB | ELANE | APOH | MDH1
4 genes	0.000180234	ELANE | FGA | SERPIND1 | TSLP
4 genes	0.000180935	GDF2 | FGA | SERPIND1 | MDH1
3 genes	0.000181628	GDF2 | ELANE | APOH
7 genes	0.000182051	PYGB | TNFRSF8 | GDF2 | ELANE | FGA | APOH | MDH1
6 genes	0.000182865	GDF2 | ELANE | SERPIND1 | APOH | MDH1 | TSLP
1 gene	0.000183309	ELANE
4 genes	0.000184148	TNFRSF8 | MDH1 | TSLP | IL11
6 genes	0.000184447	PYGB | TNFRSF8 | SERPIND1 | APOH | MDH1 | IL11
4 genes	0.000184536	GDF2 | SERPIND1 | APOH | IL11
4 genes	0.000184932	PYGB | TNFRSF8 | FGA | SERPIND1
5 genes	0.000185842	PYGB | TNFRSF8 | ELANE | APOH | MDH1
6 genes	0.000186533	TNFRSF8 | GDF2 | ELANE | SERPIND1 | MDH1 | TSLP
5 genes	0.000187255	PYGB | TNFRSF8 | FGA | SERPIND1 | APOH
6 genes	0.00018907	PYGB | GDF2 | ELANE | FGA | SERPIND1 | IL11
5 genes	0.000190504	GDF2 | APOH | MDH1 | TSLP | IL11
4 genes	0.00019134	TNFRSF8 | GDF2 | FGA | MDH1
3 genes	0.00019472	PYGB | FGA | IL11
7 genes	0.00019488	TNFRSF8 | GDF2 | ELANE | FGA | MDH1 | TSLP | IL11
5 genes	0.000195452	PYGB | TNFRSF8 | GDF2 | SERPIND1 | IL11
5 genes	0.00020054	PYGB | TNFRSF8 | GDF2 | SERPIND1 | APOH
5 genes	0.000201411	PYGB | GDF2 | FGA | SERPIND1 | IL11
5 genes	0.000202352	PYGB | TNFRSF8 | APOH | MDH1 | IL11
6 genes	0.000202745	PYGB | GDF2 | ELANE | FGA | APOH | MDH1
4 genes	0.000206337	PYGB | FGA | SERPIND1 | IL11
6 genes	0.000206561	GDF2 | ELANE | FGA | APOH | TSLP | IL11
5 genes	0.000209328	TNFRSF8 | ELANE | FGA | SERPIND1 | APOH
4 genes	0.000210225	PYGB | TNFRSF8 | ELANE | MDH1
6 genes	0.000210461	GDF2 | FGA | SERPIND1 | MDH1 | TSLP | IL11
5 genes	0.000210662	TNFRSF8 | GDF2 | SERPIND1 | TSLP | IL11
4 genes	0.000210697	FGA | SERPIND1 | APOH | TSLP
5 genes	0.000211505	TNFRSF8 | GDF2 | MDH1 | TSLP | IL11
5 genes	0.000212376	ELANE | SERPIND1 | APOH | MDH1 | TSLP
7 genes	0.000212987	TNFRSF8 | ELANE | FGA | SERPIND1 | MDH1 | TSLP | IL11
6 genes	0.000214058	PYGB | TNFRSF8 | ELANE | FGA | SERPIND1 | MDH1
5 genes	0.000215006	PYGB | ELANE | FGA | SERPIND1 | APOH
7 genes	0.000215564	PYGB | TNFRSF8 | ELANE | SERPIND1 | APOH | MDH1 | IL11
5 genes	0.000216677	TNFRSF8 | ELANE | SERPIND1 | MDH1 | TSLP
6 genes	0.000216812	TNFRSF8 | GDF2 | ELANE | APOH | MDH1 | TSLP
3 genes	0.0002174	PYGB | FGA | APOH
5 genes	0.000217592	TNFRSF8 | GDF2 | FGA | SERPIND1 | MDH1
3 genes	0.000220609	PYGB | ELANE | APOH
4 genes	0.000221635	PYGB | TNFRSF8 | ELANE | APOH
6 genes	0.000223402	TNFRSF8 | GDF2 | FGA | MDH1 | TSLP | IL11
5 genes	0.000225835	GDF2 | ELANE | FGA | APOH | TSLP
6 genes	0.00022694	TNFRSF8 | GDF2 | ELANE | APOH | TSLP | IL11
5 genes	0.000227487	PYGB | TNFRSF8 | GDF2 | ELANE | FGA
2 genes	0.000227861	PYGB | FGA
4 genes	0.000229262	TNFRSF8 | ELANE | APOH | TSLP
5 genes	0.000229485	PYGB | TNFRSF8 | SERPIND1 | MDH1 | IL11
6 genes	0.000229899	TNFRSF8 | GDF2 | FGA | SERPIND1 | APOH | MDH1
6 genes	0.000235605	PYGB | TNFRSF8 | ELANE | FGA | SERPIND1 | APOH
7 genes	0.000236582	PYGB | TNFRSF8 | GDF2 | ELANE | FGA | SERPIND1 | IL11
6 genes	0.000237502	PYGB | GDF2 | ELANE | FGA | SERPIND1 | APOH
6 genes	0.000238647	TNFRSF8 | GDF2 | ELANE | MDH1 | TSLP | IL11
4 genes	0.000241932	PYGB | TNFRSF8 | SERPIND1 | APOH
5 genes	0.000246201	PYGB | TNFRSF8 | GDF2 | SERPIND1 | MDH1
6 genes	0.000248042	PYGB | TNFRSF8 | GDF2 | ELANE | SERPIND1 | MDH1
4 genes	0.00025161	PYGB | GDF2 | APOH | IL11
4 genes	0.000251755	GDF2 | SERPIND1 | TSLP | IL11
6 genes	0.000252784	TNFRSF8 | ELANE | FGA | MDH1 | TSLP | IL11
4 genes	0.00025558	FGA | APOH | TSLP | IL11
5 genes	0.000258568	ELANE | FGA | SERPIND1 | APOH | IL11
3 genes	0.000263338	TNFRSF8 | FGA | SERPIND1
2 genes	0.000265254	TNFRSF8 | GDF2
4 genes	0.000267263	PYGB | GDF2 | ELANE | IL11
3 genes	0.000274897	TNFRSF8 | APOH | IL11
4 genes	0.000276714	PYGB | TNFRSF8 | APOH | MDH1
6 genes	0.00027748	TNFRSF8 | GDF2 | ELANE | FGA | SERPIND1 | MDH1
6 genes	0.000279696	TNFRSF8 | GDF2 | FGA | SERPIND1 | APOH | IL11
3 genes	0.00027987	PYGB | GDF2 | FGA
3 genes	0.000280613	GDF2 | SERPIND1 | IL11
4 genes	0.000284997	TNFRSF8 | GDF2 | APOH | TSLP
3 genes	0.000285771	PYGB | APOH | MDH1
3 genes	0.000288822	PYGB | ELANE | MDH1
5 genes	0.000289304	PYGB | GDF2 | FGA | APOH | IL11
4 genes	0.000290615	TNFRSF8 | FGA | SERPIND1 | MDH1
5 genes	0.000292641	PYGB | FGA | SERPIND1 | MDH1 | IL11
6 genes	0.000293254	PYGB | TNFRSF8 | GDF2 | ELANE | FGA | APOH
4 genes	0.000298933	PYGB | GDF2 | ELANE | APOH
4 genes	0.000301592	PYGB | GDF2 | APOH | MDH1
5 genes	0.000305444	TNFRSF8 | FGA | MDH1 | TSLP | IL11
4 genes	0.00030597	ELANE | FGA | APOH | IL11
3 genes	0.00031183	SERPIND1 | MDH1 | TSLP
5 genes	0.000312936	TNFRSF8 | GDF2 | FGA | SERPIND1 | APOH
6 genes	0.000312936	TNFRSF8 | GDF2 | ELANE | FGA | SERPIND1 | APOH
4 genes	0.000315727	GDF2 | SERPIND1 | APOH | TSLP
4 genes	0.000317913	TNFRSF8 | APOH | MDH1 | IL11
4 genes	0.000322167	FGA | MDH1 | TSLP | IL11
4 genes	0.000332857	TNFRSF8 | FGA | SERPIND1 | IL11
5 genes	0.000332857	TNFRSF8 | ELANE | FGA | SERPIND1 | IL11
5 genes	0.000333839	PYGB | GDF2 | FGA | APOH | MDH1
4 genes	0.000335385	ELANE | FGA | APOH | TSLP
4 genes	0.000341937	PYGB | ELANE | FGA | SERPIND1
5 genes	0.000343583	PYGB | ELANE | FGA | APOH | MDH1
4 genes	0.000347893	GDF2 | FGA | APOH | IL11
5 genes	0.000348149	PYGB | TNFRSF8 | ELANE | FGA | SERPIND1
3 genes	0.00035176	TNFRSF8 | APOH | TSLP
5 genes	0.000353023	PYGB | GDF2 | ELANE | MDH1 | IL11
5 genes	0.000354583	TNFRSF8 | GDF2 | ELANE | MDH1 | TSLP
5 genes	0.000354901	PYGB | TNFRSF8 | GDF2 | ELANE | SERPIND1
5 genes	0.00035706	PYGB | ELANE | FGA | SERPIND1 | IL11
6 genes	0.000357336	GDF2 | ELANE | FGA | MDH1 | TSLP | IL11
6 genes	0.00035819	GDF2 | ELANE | FGA | SERPIND1 | APOH | MDH1
5 genes	0.000365307	PYGB | TNFRSF8 | ELANE | FGA | MDH1
6 genes	0.000374328	TNFRSF8 | GDF2 | ELANE | SERPIND1 | TSLP | IL11
4 genes	0.000375249	PYGB | GDF2 | FGA | SERPIND1
4 genes	0.000376685	PYGB | GDF2 | FGA | APOH
4 genes	0.000381479	TNFRSF8 | GDF2 | SERPIND1 | IL11
6 genes	0.000387765	TNFRSF8 | GDF2 | ELANE | SERPIND1 | APOH | TSLP
5 genes	0.000392421	TNFRSF8 | ELANE | FGA | APOH | MDH1
5 genes	0.000396864	PYGB | TNFRSF8 | GDF2 | MDH1 | IL11
4 genes	0.00040308	TNFRSF8 | FGA | SERPIND1 | APOH
5 genes	0.000404576	GDF2 | FGA | MDH1 | TSLP | IL11
7 genes	0.00040567	TNFRSF8 | GDF2 | ELANE | SERPIND1 | APOH | MDH1 | IL11
5 genes	0.000407586	TNFRSF8 | ELANE | MDH1 | TSLP | IL11
5 genes	0.000410075	ELANE | APOH | MDH1 | TSLP | IL11
3 genes	0.000411242	FGA | TSLP | IL11
5 genes	0.000416734	TNFRSF8 | ELANE | FGA | SERPIND1 | MDH1
5 genes	0.000427771	GDF2 | ELANE | SERPIND1 | TSLP | IL11
5 genes	0.000429141	GDF2 | ELANE | SERPIND1 | APOH | IL11
4 genes	0.000442057	TNFRSF8 | SERPIND1 | TSLP | IL11
5 genes	0.000448159	PYGB | GDF2 | ELANE | FGA | APOH
5 genes	0.000448435	ELANE | FGA | MDH1 | TSLP | IL11
5 genes	0.000448451	PYGB | TNFRSF8 | FGA | APOH | MDH1
6 genes	0.00045019	TNFRSF8 | ELANE | SERPIND1 | MDH1 | TSLP | IL11
4 genes	0.000458172	TNFRSF8 | GDF2 | APOH | MDH1
6 genes	0.000466211	PYGB | TNFRSF8 | GDF2 | ELANE | SERPIND1 | APOH
2 genes	0.00046789	ELANE | APOH
3 genes	0.000471542	SERPIND1 | TSLP | IL11
5 genes	0.000472241	PYGB | TNFRSF8 | ELANE | SERPIND1 | APOH
6 genes	0.00047362	TNFRSF8 | GDF2 | SERPIND1 | MDH1 | TSLP | IL11
7 genes	0.00047362	TNFRSF8 | GDF2 | ELANE | SERPIND1 | MDH1 | TSLP | IL11
5 genes	0.000473903	GDF2 | ELANE | SERPIND1 | APOH | MDH1
4 genes	0.000476238	PYGB | TNFRSF8 | GDF2 | IL11
5 genes	0.000480469	GDF2 | ELANE | FGA | APOH | IL11
5 genes	0.000483307	GDF2 | ELANE | APOH | TSLP | IL11
4 genes	0.000486387	PYGB | TNFRSF8 | ELANE | FGA
5 genes	0.000487088	TNFRSF8 | GDF2 | ELANE | APOH | IL11
3 genes	0.000491183	FGA | APOH | TSLP
4 genes	0.000494571	ELANE | SERPIND1 | APOH | IL11
3 genes	0.000525633	ELANE | SERPIND1 | APOH
4 genes	0.000533353	PYGB | TNFRSF8 | ELANE | IL11
3 genes	0.000536049	TNFRSF8 | GDF2 | IL11
3 genes	0.000537995	PYGB | GDF2 | APOH
2 genes	0.000544815	PYGB | IL11
4 genes	0.000547127	GDF2 | FGA | TSLP | IL11
3 genes	0.000552146	FGA | SERPIND1 | TSLP
5 genes	0.000552711	TNFRSF8 | GDF2 | ELANE | APOH | TSLP
4 genes	0.000554231	TNFRSF8 | SERPIND1 | APOH | TSLP
5 genes	0.0005599	TNFRSF8 | GDF2 | ELANE | APOH | MDH1
4 genes	0.000575321	PYGB | TNFRSF8 | FGA | APOH
3 genes	0.00058031	PYGB | GDF2 | IL11
3 genes	0.000580981	PYGB | TNFRSF8 | GDF2
3 genes	0.000586818	SERPIND1 | APOH | IL11
3 genes	0.000588568	PYGB | TNFRSF8 | IL11
4 genes	0.000589972	ELANE | FGA | TSLP | IL11
4 genes	0.000600592	TNFRSF8 | GDF2 | ELANE | IL11
6 genes	0.000601884	GDF2 | ELANE | APOH | MDH1 | TSLP | IL11
4 genes	0.000603012	TNFRSF8 | ELANE | MDH1 | TSLP
3 genes	0.000607531	FGA | SERPIND1 | APOH
6 genes	0.000609952	TNFRSF8 | ELANE | FGA | SERPIND1 | APOH | MDH1
3 genes	0.000620796	FGA | APOH | IL11
4 genes	0.000629034	ELANE | FGA | SERPIND1 | APOH
4 genes	0.00064644	ELANE | FGA | SERPIND1 | MDH1
5 genes	0.000649913	TNFRSF8 | GDF2 | ELANE | TSLP | IL11
4 genes	0.000651079	GDF2 | FGA | SERPIND1 | APOH
3 genes	0.000655285	PYGB | GDF2 | ELANE
5 genes	0.000667169	TNFRSF8 | GDF2 | APOH | MDH1 | IL11
5 genes	0.000671495	TNFRSF8 | GDF2 | ELANE | SERPIND1 | IL11
4 genes	0.000673578	PYGB | ELANE | MDH1 | IL11
5 genes	0.000695214	TNFRSF8 | ELANE | SERPIND1 | APOH | TSLP
2 genes	0.000707142	PYGB | GDF2
4 genes	0.000720233	TNFRSF8 | GDF2 | TSLP | IL11
6 genes	0.000724572	TNFRSF8 | GDF2 | ELANE | FGA | APOH | MDH1
5 genes	0.000733546	TNFRSF8 | GDF2 | ELANE | MDH1 | IL11
3 genes	0.000739608	PYGB | ELANE | FGA
6 genes	0.000760767	TNFRSF8 | ELANE | SERPIND1 | APOH | MDH1 | IL11
3 genes	0.000777188	SERPIND1 | APOH | TSLP
4 genes	0.000790804	GDF2 | ELANE | FGA | APOH
4 genes	0.000799027	TNFRSF8 | GDF2 | SERPIND1 | MDH1
5 genes	0.000799027	TNFRSF8 | GDF2 | ELANE | SERPIND1 | MDH1
5 genes	0.000803139	GDF2 | ELANE | FGA | SERPIND1 | MDH1
5 genes	0.000831257	TNFRSF8 | SERPIND1 | APOH | MDH1 | TSLP
3 genes	0.000832225	SERPIND1 | APOH | MDH1
5 genes	0.00084276	TNFRSF8 | GDF2 | SERPIND1 | APOH | TSLP
4 genes	0.000858274	PYGB | TNFRSF8 | ELANE | SERPIND1
6 genes	0.000862002	TNFRSF8 | ELANE | SERPIND1 | APOH | MDH1 | TSLP
6 genes	0.00086726	ELANE | FGA | SERPIND1 | APOH | MDH1 | TSLP
4 genes	0.000867723	GDF2 | SERPIND1 | APOH | MDH1
5 genes	0.000888179	TNFRSF8 | ELANE | SERPIND1 | TSLP | IL11
3 genes	0.000890267	TNFRSF8 | SERPIND1 | MDH1
5 genes	0.000926314	GDF2 | ELANE | SERPIND1 | MDH1 | TSLP
5 genes	0.000935704	PYGB | TNFRSF8 | ELANE | SERPIND1 | MDH1
3 genes	0.00093877	GDF2 | SERPIND1 | TSLP
4 genes	0.00094016	TNFRSF8 | ELANE | APOH | MDH1
6 genes	0.000945362	PYGB | TNFRSF8 | ELANE | FGA | APOH | MDH1
4 genes	0.00095302	GDF2 | ELANE | APOH | IL11
5 genes	0.000959183	PYGB | TNFRSF8 | ELANE | FGA | APOH
3 genes	0.000965351	PYGB | ELANE | IL11
5 genes	0.000976803	TNFRSF8 | SERPIND1 | APOH | MDH1 | IL11
4 genes	0.000977152	TNFRSF8 | GDF2 | SERPIND1 | APOH
4 genes	0.000988434	TNFRSF8 | ELANE | TSLP | IL11
5 genes	0.000990759	TNFRSF8 | ELANE | APOH | MDH1 | IL11
5 genes	0.00101872	PYGB | TNFRSF8 | ELANE | MDH1 | IL11
4 genes	0.00103118	TNFRSF8 | FGA | APOH | MDH1
4 genes	0.0010426	TNFRSF8 | ELANE | SERPIND1 | TSLP
6 genes	0.00105954	TNFRSF8 | GDF2 | SERPIND1 | APOH | MDH1 | IL11
5 genes	0.00105961	ELANE | SERPIND1 | MDH1 | TSLP | IL11
3 genes	0.00110133	PYGB | TNFRSF8 | MDH1
3 genes	0.0011161	ELANE | TSLP | IL11
3 genes	0.00113203	PYGB | TNFRSF8 | SERPIND1
6 genes	0.00114627	TNFRSF8 | GDF2 | ELANE | APOH | MDH1 | IL11
4 genes	0.00115346	TNFRSF8 | SERPIND1 | APOH | MDH1
5 genes	0.00115346	TNFRSF8 | ELANE | SERPIND1 | APOH | MDH1
4 genes	0.00115569	PYGB | TNFRSF8 | SERPIND1 | MDH1
5 genes	0.00115936	GDF2 | ELANE | FGA | SERPIND1 | APOH
5 genes	0.00116595	TNFRSF8 | GDF2 | APOH | MDH1 | TSLP
4 genes	0.00118863	TNFRSF8 | ELANE | APOH | IL11
3 genes	0.001218	GDF2 | TSLP | IL11
5 genes	0.00122655	TNFRSF8 | GDF2 | FGA | APOH | MDH1
4 genes	0.00122938	TNFRSF8 | ELANE | SERPIND1 | MDH1
3 genes	0.00123611	TNFRSF8 | SERPIND1 | IL11
4 genes	0.00123882	PYGB | ELANE | FGA | APOH
6 genes	0.00124055	GDF2 | ELANE | FGA | SERPIND1 | APOH | IL11
4 genes	0.00126706	ELANE | SERPIND1 | TSLP | IL11
5 genes	0.00130643	TNFRSF8 | FGA | SERPIND1 | APOH | MDH1
3 genes	0.00131261	ELANE | MDH1 | TSLP
3 genes	0.00131622	GDF2 | FGA | TSLP
4 genes	0.00135002	TNFRSF8 | GDF2 | MDH1 | TSLP
2 genes	0.00140093	GDF2 | FGA
5 genes	0.00141578	GDF2 | ELANE | FGA | TSLP | IL11
4 genes	0.00144969	TNFRSF8 | APOH | MDH1 | TSLP
2 genes	0.00147629	GDF2 | IL11
4 genes	0.00154575	TNFRSF8 | ELANE | SERPIND1 | IL11
3 genes	0.00156644	TNFRSF8 | MDH1 | TSLP
6 genes	0.00158831	GDF2 | ELANE | SERPIND1 | MDH1 | TSLP | IL11
4 genes	0.00159118	FGA | SERPIND1 | APOH | IL11
4 genes	0.00166305	TNFRSF8 | GDF2 | SERPIND1 | TSLP
5 genes	0.00169022	GDF2 | FGA | SERPIND1 | APOH | IL11
1 gene	0.00169479	TNFRSF8
5 genes	0.00171322	TNFRSF8 | SERPIND1 | MDH1 | TSLP | IL11
5 genes	0.00175303	GDF2 | SERPIND1 | MDH1 | TSLP | IL11
3 genes	0.00179584	TNFRSF8 | APOH | MDH1
5 genes	0.00180088	TNFRSF8 | GDF2 | SERPIND1 | APOH | MDH1
6 genes	0.0018085	TNFRSF8 | GDF2 | ELANE | SERPIND1 | APOH | MDH1
5 genes	0.0018162	TNFRSF8 | ELANE | SERPIND1 | MDH1 | IL11
5 genes	0.00185431	TNFRSF8 | GDF2 | ELANE | SERPIND1 | APOH
4 genes	0.00187418	GDF2 | APOH | MDH1 | IL11
1 gene	0.00189502	PYGB
5 genes	0.00190823	TNFRSF8 | GDF2 | ELANE | SERPIND1 | TSLP
5 genes	0.00193473	GDF2 | ELANE | APOH | MDH1 | TSLP
4 genes	0.00196225	ELANE | APOH | TSLP | IL11
2 genes	0.00207691	SERPIND1 | APOH
4 genes	0.00209906	ELANE | SERPIND1 | MDH1 | TSLP
2 genes	0.00210042	TSLP | IL11
4 genes	0.00211404	GDF2 | ELANE | MDH1 | TSLP
3 genes	0.00218396	FGA | APOH | MDH1
4 genes	0.0022058	TNFRSF8 | GDF2 | ELANE | APOH
4 genes	0.00230926	GDF2 | ELANE | FGA | TSLP
3 genes	0.00236154	GDF2 | FGA | APOH
4 genes	0.00251146	GDF2 | ELANE | TSLP | IL11
3 genes	0.00255092	GDF2 | APOH | IL11
2 genes	0.00255922	TNFRSF8 | APOH
6 genes	0.00265925	GDF2 | ELANE | FGA | APOH | MDH1 | TSLP
3 genes	0.0026726	TNFRSF8 | SERPIND1 | APOH
4 genes	0.00267871	TNFRSF8 | GDF2 | ELANE | MDH1
3 genes	0.00276799	TNFRSF8 | ELANE | IL11
1 gene	0.0027771	GDF2
2 genes	0.002797	APOH | IL11
4 genes	0.00284342	ELANE | FGA | MDH1 | TSLP
4 genes	0.00286729	TNFRSF8 | GDF2 | ELANE | SERPIND1
4 genes	0.00296984	TNFRSF8 | SERPIND1 | MDH1 | IL11
2 genes	0.00317017	SERPIND1 | TSLP
4 genes	0.00317047	GDF2 | FGA | APOH | MDH1
1 gene	0.00324734	IL11
3 genes	0.00325094	FGA | MDH1 | TSLP
3 genes	0.00329081	GDF2 | FGA | SERPIND1
2 genes	0.00329127	FGA | TSLP
3 genes	0.00332125	TNFRSF8 | ELANE | APOH
3 genes	0.00332638	ELANE | APOH | IL11
3 genes	0.0033619	GDF2 | FGA | MDH1
2 genes	0.00337746	PYGB | ELANE
4 genes	0.00345363	GDF2 | ELANE | SERPIND1 | APOH
2 genes	0.00349513	PYGB | TNFRSF8
5 genes	0.00352754	TNFRSF8 | GDF2 | SERPIND1 | MDH1 | IL11
6 genes	0.00352754	TNFRSF8 | GDF2 | ELANE | SERPIND1 | MDH1 | IL11
3 genes	0.00371635	ELANE | FGA | SERPIND1
3 genes	0.00394121	TNFRSF8 | GDF2 | SERPIND1
2 genes	0.00395743	SERPIND1 | MDH1
2 genes	0.0040041	TNFRSF8 | IL11
4 genes	0.00402004	TNFRSF8 | ELANE | SERPIND1 | APOH
4 genes	0.00406544	GDF2 | ELANE | FGA | SERPIND1
6 genes	0.00413567	ELANE | FGA | SERPIND1 | APOH | MDH1 | IL11
3 genes	0.00431367	TNFRSF8 | ELANE | SERPIND1
4 genes	0.00431735	GDF2 | ELANE | FGA | IL11
3 genes	0.00437935	GDF2 | SERPIND1 | MDH1
2 genes	0.00453383	GDF2 | SERPIND1
3 genes	0.0045502	GDF2 | ELANE | MDH1
5 genes	0.00456254	ELANE | FGA | APOH | MDH1 | TSLP
4 genes	0.00457134	PYGB | TNFRSF8 | MDH1 | IL11
5 genes	0.00457672	GDF2 | ELANE | FGA | MDH1 | TSLP
4 genes	0.00462582	ELANE | FGA | APOH | MDH1
2 genes	0.00473902	ELANE | SERPIND1
4 genes	0.00477198	ELANE | APOH | MDH1 | TSLP
3 genes	0.00485261	TNFRSF8 | SERPIND1 | TSLP
2 genes	0.00491347	APOH | TSLP
3 genes	0.00510238	TNFRSF8 | GDF2 | APOH
5 genes	0.00515296	GDF2 | ELANE | APOH | MDH1 | IL11
3 genes	0.00516733	ELANE | FGA | TSLP
4 genes	0.00517519	GDF2 | FGA | MDH1 | TSLP
4 genes	0.0051905	ELANE | FGA | MDH1 | IL11
3 genes	0.00544979	ELANE | APOH | TSLP
2 genes	0.00559235	TNFRSF8 | SERPIND1
3 genes	0.00568494	GDF2 | APOH | TSLP
2 genes	0.00577508	FGA | MDH1
6 genes	0.00586552	GDF2 | FGA | SERPIND1 | APOH | MDH1 | IL11
3 genes	0.00587338	APOH | MDH1 | IL11
5 genes	0.00592889	GDF2 | ELANE | SERPIND1 | MDH1 | IL11
3 genes	0.0059566	APOH | MDH1 | TSLP
3 genes	0.00597611	GDF2 | SERPIND1 | APOH
4 genes	0.00610622	SERPIND1 | APOH | MDH1 | IL11
5 genes	0.00614808	GDF2 | ELANE | FGA | MDH1 | IL11
3 genes	0.00617002	TNFRSF8 | MDH1 | IL11
3 genes	0.00617288	GDF2 | APOH | MDH1
4 genes	0.00640076	GDF2 | APOH | MDH1 | TSLP
3 genes	0.00641727	ELANE | FGA | IL11
4 genes	0.00655502	GDF2 | SERPIND1 | MDH1 | IL11
4 genes	0.00658626	FGA | SERPIND1 | MDH1 | IL11
4 genes	0.00659668	TNFRSF8 | ELANE | MDH1 | IL11
4 genes	0.00662593	GDF2 | ELANE | SERPIND1 | IL11
2 genes	0.00667789	FGA | SERPIND1
4 genes	0.00673007	GDF2 | ELANE | SERPIND1 | TSLP
6 genes	0.0067334	GDF2 | ELANE | FGA | APOH | MDH1 | IL11
4 genes	0.00676414	GDF2 | ELANE | SERPIND1 | MDH1
3 genes	0.00682623	ELANE | FGA | APOH
4 genes	0.00702365	SERPIND1 | MDH1 | TSLP | IL11
5 genes	0.00703403	FGA | SERPIND1 | APOH | MDH1 | IL11
7 genes	0.00703403	GDF2 | ELANE | FGA | SERPIND1 | APOH | MDH1 | IL11
1 gene	0.0070857	FGA
5 genes	0.00709017	GDF2 | FGA | APOH | MDH1 | IL11
4 genes	0.00715857	FGA | APOH | MDH1 | TSLP
3 genes	0.00792058	GDF2 | ELANE | FGA
4 genes	0.0079602	FGA | APOH | MDH1 | IL11
1 gene	0.0082136	SERPIND1
4 genes	0.00862418	GDF2 | MDH1 | TSLP | IL11
5 genes	0.00873184	GDF2 | ELANE | FGA | APOH | MDH1
3 genes	0.00873883	SERPIND1 | MDH1 | IL11
4 genes	0.0088143	GDF2 | ELANE | APOH | TSLP
5 genes	0.0090658	ELANE | FGA | APOH | MDH1 | IL11
5 genes	0.00911893	GDF2 | FGA | APOH | MDH1 | TSLP
4 genes	0.00929635	GDF2 | FGA | SERPIND1 | IL11
4 genes	0.00931094	ELANE | FGA | SERPIND1 | IL11
6 genes	0.00933727	GDF2 | ELANE | SERPIND1 | APOH | MDH1 | IL11
2 genes	0.00948307	GDF2 | APOH
3 genes	0.00949804	GDF2 | ELANE | IL11
2 genes	0.00950098	TNFRSF8 | ELANE
5 genes	0.00964821	GDF2 | ELANE | FGA | SERPIND1 | IL11
3 genes	0.00967569	TNFRSF8 | ELANE | MDH1
3 genes	0.00970028	ELANE | SERPIND1 | IL11
5 genes	0.0097101	GDF2 | FGA | SERPIND1 | MDH1 | IL11
4 genes	0.00973441	TNFRSF8 | GDF2 | MDH1 | IL11
4 genes	0.00977375	TNFRSF8 | GDF2 | ELANE | TSLP
3 genes	0.00978305	FGA | MDH1 | IL11
3 genes	0.010328	GDF2 | ELANE | SERPIND1
3 genes	0.0104924	ELANE | SERPIND1 | MDH1
3 genes	0.0106133	TNFRSF8 | ELANE | TSLP
3 genes	0.0106568	MDH1 | TSLP | IL11
3 genes	0.0106854	FGA | SERPIND1 | IL11
2 genes	0.0106926	ELANE | MDH1
2 genes	0.0108483	APOH | MDH1
5 genes	0.0109803	GDF2 | SERPIND1 | APOH | MDH1 | IL11
4 genes	0.0111129	GDF2 | ELANE | FGA | MDH1
4 genes	0.0111448	GDF2 | FGA | MDH1 | IL11
5 genes	0.0112789	ELANE | FGA | SERPIND1 | MDH1 | IL11
3 genes	0.0116045	TNFRSF8 | GDF2 | ELANE
2 genes	0.0116426	FGA | IL11
6 genes	0.0140373	GDF2 | ELANE | FGA | SERPIND1 | MDH1 | IL11
5 genes	0.0142629	ELANE | SERPIND1 | APOH | MDH1 | IL11
3 genes	0.0143061	ELANE | FGA | MDH1
3 genes	0.0156198	GDF2 | FGA | IL11
3 genes	0.016146	TNFRSF8 | GDF2 | TSLP
1 gene	0.0163999	APOH
2 genes	0.0168468	FGA | APOH
2 genes	0.0176916	GDF2 | MDH1
5 genes	0.0178279	GDF2 | ELANE | MDH1 | TSLP | IL11
3 genes	0.0179565	TNFRSF8 | TSLP | IL11
4 genes	0.0183128	ELANE | MDH1 | TSLP | IL11
1 gene	0.0184259	MDH1
2 genes	0.0200457	GDF2 | TSLP
4 genes	0.0210791	GDF2 | ELANE | MDH1 | IL11
3 genes	0.0214663	GDF2 | ELANE | TSLP
4 genes	0.0233099	GDF2 | ELANE | APOH | MDH1
3 genes	0.0241031	GDF2 | MDH1 | IL11
2 genes	0.0254554	ELANE | IL11
3 genes	0.0258735	ELANE | APOH | MDH1
2 genes	0.0260278	MDH1 | TSLP
2 genes	0.0261378	ELANE | FGA
4 genes	0.0265972	ELANE | SERPIND1 | MDH1 | IL11
3 genes	0.0267744	TNFRSF8 | GDF2 | MDH1
3 genes	0.0270917	GDF2 | MDH1 | TSLP
4 genes	0.0285331	ELANE | APOH | MDH1 | IL11
2 genes	0.0311236	MDH1 | IL11
1 gene	0.0360993	TSLP
2 genes	0.0414282	TNFRSF8 | MDH1
3 genes	0.0488604	ELANE | MDH1 | IL11
3 genes	0.0492306	ELANE | SERPIND1 | TSLP
2 genes	0.0708408	TNFRSF8 | TSLP
2 genes	0.110122	ELANE | TSLP
