# Supplementary material for: Development and validation of a combined glycolysis and immune prognostic signature for lung squamous cell carcinoma
Source: Front Genet. 2022 Sep 30;13:907058. doi: 10.3389/fgene.2022.907058 (PMC9561419; doi:10.3389/fgene.2022.907058)
Supplement: Supplementary file 3 [file Table4.XLSX]

## Sheet: Sheet2
Table-S3: The Coefficient of the Risk Factor
Gene	Coefficient
PYGB	0.206048
GDF2	0.0790347
SERPIND1	0.131007
MDH1	-0.0907849
TSLP	-0.132386
