# Supplementary material for: Development and validation of a combined glycolysis and immune prognostic signature for lung squamous cell carcinoma
Source: Front Genet. 2022 Sep 30;13:907058. doi: 10.3389/fgene.2022.907058 (PMC9561419; doi:10.3389/fgene.2022.907058)
Supplement: Supplementary file 4 [file Table1.XLSX]

## Sheet: Sheet1
Table-S1:The Glucolysis and Immune related genes
Symbol	Group	Source
AZGP1	Immune	ImmPort Database (https://www.immport.org/shared/home)
B2M	Immune	ImmPort Database (https://www.immport.org/shared/home)
CALR	Immune	ImmPort Database (https://www.immport.org/shared/home)
CANX	Immune	ImmPort Database (https://www.immport.org/shared/home)
CD1A	Immune	ImmPort Database (https://www.immport.org/shared/home)
CD1B	Immune	ImmPort Database (https://www.immport.org/shared/home)
CD1C	Immune	ImmPort Database (https://www.immport.org/shared/home)
CD1D	Immune	ImmPort Database (https://www.immport.org/shared/home)
CD1E	Immune	ImmPort Database (https://www.immport.org/shared/home)
CD4	Immune	ImmPort Database (https://www.immport.org/shared/home)
CD8A	Immune	ImmPort Database (https://www.immport.org/shared/home)
CD8B	Immune	ImmPort Database (https://www.immport.org/shared/home)
CD74	Immune	ImmPort Database (https://www.immport.org/shared/home)
CREB1	Immune	ImmPort Database (https://www.immport.org/shared/home)
CTSB	Immune	ImmPort Database (https://www.immport.org/shared/home)
CTSE	Immune	ImmPort Database (https://www.immport.org/shared/home)
CTSL	Immune	ImmPort Database (https://www.immport.org/shared/home)
CTSS	Immune	ImmPort Database (https://www.immport.org/shared/home)
FCER1G	Immune	ImmPort Database (https://www.immport.org/shared/home)
FCGRT	Immune	ImmPort Database (https://www.immport.org/shared/home)
PDIA3	Immune	ImmPort Database (https://www.immport.org/shared/home)
HFE	Immune	ImmPort Database (https://www.immport.org/shared/home)
HLA-A	Immune	ImmPort Database (https://www.immport.org/shared/home)
HLA-B	Immune	ImmPort Database (https://www.immport.org/shared/home)
HLA-C	Immune	ImmPort Database (https://www.immport.org/shared/home)
HLA-DMA	Immune	ImmPort Database (https://www.immport.org/shared/home)
HLA-DMB	Immune	ImmPort Database (https://www.immport.org/shared/home)
HLA-DOA	Immune	ImmPort Database (https://www.immport.org/shared/home)
HLA-DOB	Immune	ImmPort Database (https://www.immport.org/shared/home)
HLA-DPA1	Immune	ImmPort Database (https://www.immport.org/shared/home)
HLA-DPB1	Immune	ImmPort Database (https://www.immport.org/shared/home)
HLA-DQA1	Immune	ImmPort Database (https://www.immport.org/shared/home)
HLA-DQA2	Immune	ImmPort Database (https://www.immport.org/shared/home)
HLA-DQB1	Immune	ImmPort Database (https://www.immport.org/shared/home)
HLA-DRA	Immune	ImmPort Database (https://www.immport.org/shared/home)
HLA-DRB1	Immune	ImmPort Database (https://www.immport.org/shared/home)
HLA-DRB3	Immune	ImmPort Database (https://www.immport.org/shared/home)
HLA-DRB4	Immune	ImmPort Database (https://www.immport.org/shared/home)
HLA-DRB5	Immune	ImmPort Database (https://www.immport.org/shared/home)
HLA-E	Immune	ImmPort Database (https://www.immport.org/shared/home)
HLA-F	Immune	ImmPort Database (https://www.immport.org/shared/home)
HLA-G	Immune	ImmPort Database (https://www.immport.org/shared/home)
HLA-H	Immune	ImmPort Database (https://www.immport.org/shared/home)
MR1	Immune	ImmPort Database (https://www.immport.org/shared/home)
HSPA1A	Immune	ImmPort Database (https://www.immport.org/shared/home)
HSPA1B	Immune	ImmPort Database (https://www.immport.org/shared/home)
HSPA1L	Immune	ImmPort Database (https://www.immport.org/shared/home)
HSPA2	Immune	ImmPort Database (https://www.immport.org/shared/home)
HSPA4	Immune	ImmPort Database (https://www.immport.org/shared/home)
HSPA5	Immune	ImmPort Database (https://www.immport.org/shared/home)
HSPA6	Immune	ImmPort Database (https://www.immport.org/shared/home)
HSPA8	Immune	ImmPort Database (https://www.immport.org/shared/home)
HSP90AA1	Immune	ImmPort Database (https://www.immport.org/shared/home)
HSP90AB1	Immune	ImmPort Database (https://www.immport.org/shared/home)
ICAM1	Immune	ImmPort Database (https://www.immport.org/shared/home)
IFNA1	Immune	ImmPort Database (https://www.immport.org/shared/home)
IFNA2	Immune	ImmPort Database (https://www.immport.org/shared/home)
IFNA4	Immune	ImmPort Database (https://www.immport.org/shared/home)
IFNA5	Immune	ImmPort Database (https://www.immport.org/shared/home)
IFNA6	Immune	ImmPort Database (https://www.immport.org/shared/home)
IFNA7	Immune	ImmPort Database (https://www.immport.org/shared/home)
IFNA8	Immune	ImmPort Database (https://www.immport.org/shared/home)
IFNA10	Immune	ImmPort Database (https://www.immport.org/shared/home)
IFNA13	Immune	ImmPort Database (https://www.immport.org/shared/home)
IFNA14	Immune	ImmPort Database (https://www.immport.org/shared/home)
IFNA16	Immune	ImmPort Database (https://www.immport.org/shared/home)
IFNA17	Immune	ImmPort Database (https://www.immport.org/shared/home)
IFNA21	Immune	ImmPort Database (https://www.immport.org/shared/home)
IFNG	Immune	ImmPort Database (https://www.immport.org/shared/home)
KIR2DL1	Immune	ImmPort Database (https://www.immport.org/shared/home)
KIR2DL2	Immune	ImmPort Database (https://www.immport.org/shared/home)
KIR2DL3	Immune	ImmPort Database (https://www.immport.org/shared/home)
KIR2DL4	Immune	ImmPort Database (https://www.immport.org/shared/home)
KIR2DS1	Immune	ImmPort Database (https://www.immport.org/shared/home)
KIR2DS3	Immune	ImmPort Database (https://www.immport.org/shared/home)
KIR2DS4	Immune	ImmPort Database (https://www.immport.org/shared/home)
KIR2DS5	Immune	ImmPort Database (https://www.immport.org/shared/home)
KIR3DL1	Immune	ImmPort Database (https://www.immport.org/shared/home)
KIR3DL2	Immune	ImmPort Database (https://www.immport.org/shared/home)
KLRC1	Immune	ImmPort Database (https://www.immport.org/shared/home)
KLRC2	Immune	ImmPort Database (https://www.immport.org/shared/home)
KLRC3	Immune	ImmPort Database (https://www.immport.org/shared/home)
KLRD1	Immune	ImmPort Database (https://www.immport.org/shared/home)
LTA	Immune	ImmPort Database (https://www.immport.org/shared/home)
CIITA	Immune	ImmPort Database (https://www.immport.org/shared/home)
MICA	Immune	ImmPort Database (https://www.immport.org/shared/home)
MICB	Immune	ImmPort Database (https://www.immport.org/shared/home)
NFYA	Immune	ImmPort Database (https://www.immport.org/shared/home)
NFYB	Immune	ImmPort Database (https://www.immport.org/shared/home)
NFYC	Immune	ImmPort Database (https://www.immport.org/shared/home)
LGMN	Immune	ImmPort Database (https://www.immport.org/shared/home)
PSMB8	Immune	ImmPort Database (https://www.immport.org/shared/home)
PSMC1	Immune	ImmPort Database (https://www.immport.org/shared/home)
PSMC2	Immune	ImmPort Database (https://www.immport.org/shared/home)
PSMC3	Immune	ImmPort Database (https://www.immport.org/shared/home)
PSMC4	Immune	ImmPort Database (https://www.immport.org/shared/home)
PSMC5	Immune	ImmPort Database (https://www.immport.org/shared/home)
PSMC6	Immune	ImmPort Database (https://www.immport.org/shared/home)
PSMD1	Immune	ImmPort Database (https://www.immport.org/shared/home)
PSMD2	Immune	ImmPort Database (https://www.immport.org/shared/home)
PSMD3	Immune	ImmPort Database (https://www.immport.org/shared/home)
PSMD4	Immune	ImmPort Database (https://www.immport.org/shared/home)
PSMD5	Immune	ImmPort Database (https://www.immport.org/shared/home)
PSMD7	Immune	ImmPort Database (https://www.immport.org/shared/home)
PSMD8	Immune	ImmPort Database (https://www.immport.org/shared/home)
PSMD10	Immune	ImmPort Database (https://www.immport.org/shared/home)
PSMD11	Immune	ImmPort Database (https://www.immport.org/shared/home)
PSMD13	Immune	ImmPort Database (https://www.immport.org/shared/home)
PSME1	Immune	ImmPort Database (https://www.immport.org/shared/home)
PSME2	Immune	ImmPort Database (https://www.immport.org/shared/home)
RELB	Immune	ImmPort Database (https://www.immport.org/shared/home)
RFX5	Immune	ImmPort Database (https://www.immport.org/shared/home)
RFXAP	Immune	ImmPort Database (https://www.immport.org/shared/home)
SLC10A2	Immune	ImmPort Database (https://www.immport.org/shared/home)
TAP1	Immune	ImmPort Database (https://www.immport.org/shared/home)
TAP2	Immune	ImmPort Database (https://www.immport.org/shared/home)
TAPBP	Immune	ImmPort Database (https://www.immport.org/shared/home)
THBS1	Immune	ImmPort Database (https://www.immport.org/shared/home)
SEM1	Immune	ImmPort Database (https://www.immport.org/shared/home)
KLRC4	Immune	ImmPort Database (https://www.immport.org/shared/home)
AP3B1	Immune	ImmPort Database (https://www.immport.org/shared/home)
RFXANK	Immune	ImmPort Database (https://www.immport.org/shared/home)
PSMD6	Immune	ImmPort Database (https://www.immport.org/shared/home)
PSME3	Immune	ImmPort Database (https://www.immport.org/shared/home)
PSMD14	Immune	ImmPort Database (https://www.immport.org/shared/home)
CLEC4M	Immune	ImmPort Database (https://www.immport.org/shared/home)
IFI30	Immune	ImmPort Database (https://www.immport.org/shared/home)
PROCR	Immune	ImmPort Database (https://www.immport.org/shared/home)
ADRM1	Immune	ImmPort Database (https://www.immport.org/shared/home)
ECPAS	Immune	ImmPort Database (https://www.immport.org/shared/home)
TRPC4AP	Immune	ImmPort Database (https://www.immport.org/shared/home)
CD209	Immune	ImmPort Database (https://www.immport.org/shared/home)
UBXN1	Immune	ImmPort Database (https://www.immport.org/shared/home)
ERAP1	Immune	ImmPort Database (https://www.immport.org/shared/home)
TAPBPL	Immune	ImmPort Database (https://www.immport.org/shared/home)
KIR2DL5A	Immune	ImmPort Database (https://www.immport.org/shared/home)
ERAP2	Immune	ImmPort Database (https://www.immport.org/shared/home)
ULBP3	Immune	ImmPort Database (https://www.immport.org/shared/home)
ULBP2	Immune	ImmPort Database (https://www.immport.org/shared/home)
ULBP1	Immune	ImmPort Database (https://www.immport.org/shared/home)
KIR3DL3	Immune	ImmPort Database (https://www.immport.org/shared/home)
RAET1E	Immune	ImmPort Database (https://www.immport.org/shared/home)
RAET1L	Immune	ImmPort Database (https://www.immport.org/shared/home)
UBR1	Immune	ImmPort Database (https://www.immport.org/shared/home)
RAET1G	Immune	ImmPort Database (https://www.immport.org/shared/home)
PDIA2	Immune	ImmPort Database (https://www.immport.org/shared/home)
HAMP	Immune	ImmPort Database (https://www.immport.org/shared/home)
PI3	Immune	ImmPort Database (https://www.immport.org/shared/home)
CAMP	Immune	ImmPort Database (https://www.immport.org/shared/home)
DEFB4A	Immune	ImmPort Database (https://www.immport.org/shared/home)
PPBP	Immune	ImmPort Database (https://www.immport.org/shared/home)
REG3G	Immune	ImmPort Database (https://www.immport.org/shared/home)
CXCL14	Immune	ImmPort Database (https://www.immport.org/shared/home)
CXCL16	Immune	ImmPort Database (https://www.immport.org/shared/home)
SLPI	Immune	ImmPort Database (https://www.immport.org/shared/home)
CXCL8	Immune	ImmPort Database (https://www.immport.org/shared/home)
CXCL10	Immune	ImmPort Database (https://www.immport.org/shared/home)
CXCL9	Immune	ImmPort Database (https://www.immport.org/shared/home)
CXCL5	Immune	ImmPort Database (https://www.immport.org/shared/home)
CXCL11	Immune	ImmPort Database (https://www.immport.org/shared/home)
CXCL6	Immune	ImmPort Database (https://www.immport.org/shared/home)
CXCL1	Immune	ImmPort Database (https://www.immport.org/shared/home)
CXCL12	Immune	ImmPort Database (https://www.immport.org/shared/home)
CXCL13	Immune	ImmPort Database (https://www.immport.org/shared/home)
CXCL2	Immune	ImmPort Database (https://www.immport.org/shared/home)
PF4	Immune	ImmPort Database (https://www.immport.org/shared/home)
XCL1	Immune	ImmPort Database (https://www.immport.org/shared/home)
CXCL3	Immune	ImmPort Database (https://www.immport.org/shared/home)
DEFB103B	Immune	ImmPort Database (https://www.immport.org/shared/home)
CCL13	Immune	ImmPort Database (https://www.immport.org/shared/home)
CCL1	Immune	ImmPort Database (https://www.immport.org/shared/home)
DEFB1	Immune	ImmPort Database (https://www.immport.org/shared/home)
CCL8	Immune	ImmPort Database (https://www.immport.org/shared/home)
ELANE	Immune	ImmPort Database (https://www.immport.org/shared/home)
DEFB103A	Immune	ImmPort Database (https://www.immport.org/shared/home)
DEFA3	Immune	ImmPort Database (https://www.immport.org/shared/home)
DEFA1	Immune	ImmPort Database (https://www.immport.org/shared/home)
TMSB10	Immune	ImmPort Database (https://www.immport.org/shared/home)
DEFA6	Immune	ImmPort Database (https://www.immport.org/shared/home)
DEFA5	Immune	ImmPort Database (https://www.immport.org/shared/home)
DEFA4	Immune	ImmPort Database (https://www.immport.org/shared/home)
LCN2	Immune	ImmPort Database (https://www.immport.org/shared/home)
LCN1	Immune	ImmPort Database (https://www.immport.org/shared/home)
COLEC10	Immune	ImmPort Database (https://www.immport.org/shared/home)
BPI	Immune	ImmPort Database (https://www.immport.org/shared/home)
S100A9	Immune	ImmPort Database (https://www.immport.org/shared/home)
S100A8	Immune	ImmPort Database (https://www.immport.org/shared/home)
DCD	Immune	ImmPort Database (https://www.immport.org/shared/home)
LCN6	Immune	ImmPort Database (https://www.immport.org/shared/home)
S100A12	Immune	ImmPort Database (https://www.immport.org/shared/home)
HTN3	Immune	ImmPort Database (https://www.immport.org/shared/home)
LCN8	Immune	ImmPort Database (https://www.immport.org/shared/home)
DEFA1B	Immune	ImmPort Database (https://www.immport.org/shared/home)
CCR10	Immune	ImmPort Database (https://www.immport.org/shared/home)
CELA1	Immune	ImmPort Database (https://www.immport.org/shared/home)
DEFB106A	Immune	ImmPort Database (https://www.immport.org/shared/home)
PENK	Immune	ImmPort Database (https://www.immport.org/shared/home)
BPIFC	Immune	ImmPort Database (https://www.immport.org/shared/home)
MMP12	Immune	ImmPort Database (https://www.immport.org/shared/home)
BPIFB6	Immune	ImmPort Database (https://www.immport.org/shared/home)
LEAP2	Immune	ImmPort Database (https://www.immport.org/shared/home)
SFTPD	Immune	ImmPort Database (https://www.immport.org/shared/home)
LCN9	Immune	ImmPort Database (https://www.immport.org/shared/home)
BPIFB2	Immune	ImmPort Database (https://www.immport.org/shared/home)
PTGDS	Immune	ImmPort Database (https://www.immport.org/shared/home)
TMSB4X	Immune	ImmPort Database (https://www.immport.org/shared/home)
PGLYRP1	Immune	ImmPort Database (https://www.immport.org/shared/home)
ZC3HAV1	Immune	ImmPort Database (https://www.immport.org/shared/home)
TMSB15A	Immune	ImmPort Database (https://www.immport.org/shared/home)
S100B	Immune	ImmPort Database (https://www.immport.org/shared/home)
S100A13	Immune	ImmPort Database (https://www.immport.org/shared/home)
S100A6	Immune	ImmPort Database (https://www.immport.org/shared/home)
DEFB119	Immune	ImmPort Database (https://www.immport.org/shared/home)
DEFB107A	Immune	ImmPort Database (https://www.immport.org/shared/home)
DEFB105A	Immune	ImmPort Database (https://www.immport.org/shared/home)
SERPIND1	Immune	ImmPort Database (https://www.immport.org/shared/home)
DEFB129	Immune	ImmPort Database (https://www.immport.org/shared/home)
DEFB127	Immune	ImmPort Database (https://www.immport.org/shared/home)
S100P	Immune	ImmPort Database (https://www.immport.org/shared/home)
S100A7	Immune	ImmPort Database (https://www.immport.org/shared/home)
DEFB104A	Immune	ImmPort Database (https://www.immport.org/shared/home)
DEFB126	Immune	ImmPort Database (https://www.immport.org/shared/home)
DEFB106B	Immune	ImmPort Database (https://www.immport.org/shared/home)
DEFB104B	Immune	ImmPort Database (https://www.immport.org/shared/home)
DEFB107B	Immune	ImmPort Database (https://www.immport.org/shared/home)
PGLYRP3	Immune	ImmPort Database (https://www.immport.org/shared/home)
PGLYRP2	Immune	ImmPort Database (https://www.immport.org/shared/home)
S100A10	Immune	ImmPort Database (https://www.immport.org/shared/home)
S100A2	Immune	ImmPort Database (https://www.immport.org/shared/home)
DEFB125	Immune	ImmPort Database (https://www.immport.org/shared/home)
DEFB123	Immune	ImmPort Database (https://www.immport.org/shared/home)
DEFB105B	Immune	ImmPort Database (https://www.immport.org/shared/home)
DEFB132	Immune	ImmPort Database (https://www.immport.org/shared/home)
BPIFB3	Immune	ImmPort Database (https://www.immport.org/shared/home)
LCN12	Immune	ImmPort Database (https://www.immport.org/shared/home)
PGLYRP4	Immune	ImmPort Database (https://www.immport.org/shared/home)
S100A11	Immune	ImmPort Database (https://www.immport.org/shared/home)
S100A5	Immune	ImmPort Database (https://www.immport.org/shared/home)
S100A3	Immune	ImmPort Database (https://www.immport.org/shared/home)
S100A1	Immune	ImmPort Database (https://www.immport.org/shared/home)
DEFB128	Immune	ImmPort Database (https://www.immport.org/shared/home)
DEFB108B	Immune	ImmPort Database (https://www.immport.org/shared/home)
HTN1	Immune	ImmPort Database (https://www.immport.org/shared/home)
LMBR1L	Immune	ImmPort Database (https://www.immport.org/shared/home)
S100A7A	Immune	ImmPort Database (https://www.immport.org/shared/home)
DEFB118	Immune	ImmPort Database (https://www.immport.org/shared/home)
COLEC12	Immune	ImmPort Database (https://www.immport.org/shared/home)
TMSB4Y	Immune	ImmPort Database (https://www.immport.org/shared/home)
DEFB131A	Immune	ImmPort Database (https://www.immport.org/shared/home)
DEFB134	Immune	ImmPort Database (https://www.immport.org/shared/home)
DEFB130A	Immune	ImmPort Database (https://www.immport.org/shared/home)
DEFB124	Immune	ImmPort Database (https://www.immport.org/shared/home)
DEFB121	Immune	ImmPort Database (https://www.immport.org/shared/home)
DEFB116	Immune	ImmPort Database (https://www.immport.org/shared/home)
DEFB115	Immune	ImmPort Database (https://www.immport.org/shared/home)
DEFB114	Immune	ImmPort Database (https://www.immport.org/shared/home)
DEFB113	Immune	ImmPort Database (https://www.immport.org/shared/home)
DEFB112	Immune	ImmPort Database (https://www.immport.org/shared/home)
DEFB110	Immune	ImmPort Database (https://www.immport.org/shared/home)
TMSB15B	Immune	ImmPort Database (https://www.immport.org/shared/home)
DEFB133	Immune	ImmPort Database (https://www.immport.org/shared/home)
S100Z	Immune	ImmPort Database (https://www.immport.org/shared/home)
MAVS	Immune	ImmPort Database (https://www.immport.org/shared/home)
TMSB4XP8	Immune	ImmPort Database (https://www.immport.org/shared/home)
S100A14	Immune	ImmPort Database (https://www.immport.org/shared/home)
LCN10	Immune	ImmPort Database (https://www.immport.org/shared/home)
S100A16	Immune	ImmPort Database (https://www.immport.org/shared/home)
DEFB136	Immune	ImmPort Database (https://www.immport.org/shared/home)
DEFB135	Immune	ImmPort Database (https://www.immport.org/shared/home)
DEFB117	Immune	ImmPort Database (https://www.immport.org/shared/home)
ZC3HAV1L	Immune	ImmPort Database (https://www.immport.org/shared/home)
S100A7L2	Immune	ImmPort Database (https://www.immport.org/shared/home)
MBL3P	Immune	ImmPort Database (https://www.immport.org/shared/home)
DEFB4B	Immune	ImmPort Database (https://www.immport.org/shared/home)
BPIFB4	Immune	ImmPort Database (https://www.immport.org/shared/home)
IFNAR1	Immune	ImmPort Database (https://www.immport.org/shared/home)
AZU1	Immune	ImmPort Database (https://www.immport.org/shared/home)
DEFB131B	Immune	ImmPort Database (https://www.immport.org/shared/home)
DEFA1A3	Immune	ImmPort Database (https://www.immport.org/shared/home)
LCN1P1	Immune	ImmPort Database (https://www.immport.org/shared/home)
S100G	Immune	ImmPort Database (https://www.immport.org/shared/home)
DEFA7P	Immune	ImmPort Database (https://www.immport.org/shared/home)
DEFB130B	Immune	ImmPort Database (https://www.immport.org/shared/home)
DEFB108F	Immune	ImmPort Database (https://www.immport.org/shared/home)
DEFB131C	Immune	ImmPort Database (https://www.immport.org/shared/home)
TCHHL1	Immune	ImmPort Database (https://www.immport.org/shared/home)
TINAGL1	Immune	ImmPort Database (https://www.immport.org/shared/home)
IFNGR1	Immune	ImmPort Database (https://www.immport.org/shared/home)
SLC22A17	Immune	ImmPort Database (https://www.immport.org/shared/home)
WFIKKN1	Immune	ImmPort Database (https://www.immport.org/shared/home)
WFDC2	Immune	ImmPort Database (https://www.immport.org/shared/home)
IL6	Immune	ImmPort Database (https://www.immport.org/shared/home)
UMODL1	Immune	ImmPort Database (https://www.immport.org/shared/home)
TGFB1	Immune	ImmPort Database (https://www.immport.org/shared/home)
PF4V1	Immune	ImmPort Database (https://www.immport.org/shared/home)
MMP9	Immune	ImmPort Database (https://www.immport.org/shared/home)
ANOS1	Immune	ImmPort Database (https://www.immport.org/shared/home)
TLR4	Immune	ImmPort Database (https://www.immport.org/shared/home)
SPAG11B	Immune	ImmPort Database (https://www.immport.org/shared/home)
A2M	Immune	ImmPort Database (https://www.immport.org/shared/home)
NFKB1	Immune	ImmPort Database (https://www.immport.org/shared/home)
APOBEC3G	Immune	ImmPort Database (https://www.immport.org/shared/home)
FABP6	Immune	ImmPort Database (https://www.immport.org/shared/home)
NOD2	Immune	ImmPort Database (https://www.immport.org/shared/home)
MBL2	Immune	ImmPort Database (https://www.immport.org/shared/home)
SFTPA1	Immune	ImmPort Database (https://www.immport.org/shared/home)
RBP1	Immune	ImmPort Database (https://www.immport.org/shared/home)
TLR2	Immune	ImmPort Database (https://www.immport.org/shared/home)
SLC40A1	Immune	ImmPort Database (https://www.immport.org/shared/home)
PLAU	Immune	ImmPort Database (https://www.immport.org/shared/home)
IL1B	Immune	ImmPort Database (https://www.immport.org/shared/home)
PAEP	Immune	ImmPort Database (https://www.immport.org/shared/home)
HJV	Immune	ImmPort Database (https://www.immport.org/shared/home)
MUC5AC	Immune	ImmPort Database (https://www.immport.org/shared/home)
OBP2A	Immune	ImmPort Database (https://www.immport.org/shared/home)
PLTP	Immune	ImmPort Database (https://www.immport.org/shared/home)
MX1	Immune	ImmPort Database (https://www.immport.org/shared/home)
DDX58	Immune	ImmPort Database (https://www.immport.org/shared/home)
IFNL1	Immune	ImmPort Database (https://www.immport.org/shared/home)
IRF3	Immune	ImmPort Database (https://www.immport.org/shared/home)
SFTPA2	Immune	ImmPort Database (https://www.immport.org/shared/home)
LPA	Immune	ImmPort Database (https://www.immport.org/shared/home)
LBP	Immune	ImmPort Database (https://www.immport.org/shared/home)
RBP4	Immune	ImmPort Database (https://www.immport.org/shared/home)
NOX4	Immune	ImmPort Database (https://www.immport.org/shared/home)
LTF	Immune	ImmPort Database (https://www.immport.org/shared/home)
IFNB1	Immune	ImmPort Database (https://www.immport.org/shared/home)
RBP5	Immune	ImmPort Database (https://www.immport.org/shared/home)
FABP7	Immune	ImmPort Database (https://www.immport.org/shared/home)
FABP5	Immune	ImmPort Database (https://www.immport.org/shared/home)
FABP3	Immune	ImmPort Database (https://www.immport.org/shared/home)
FABP2	Immune	ImmPort Database (https://www.immport.org/shared/home)
FABP4	Immune	ImmPort Database (https://www.immport.org/shared/home)
R3HDML	Immune	ImmPort Database (https://www.immport.org/shared/home)
BPIFA3	Immune	ImmPort Database (https://www.immport.org/shared/home)
BPIFB1	Immune	ImmPort Database (https://www.immport.org/shared/home)
OASL	Immune	ImmPort Database (https://www.immport.org/shared/home)
CRABP2	Immune	ImmPort Database (https://www.immport.org/shared/home)
CRABP1	Immune	ImmPort Database (https://www.immport.org/shared/home)
RBP7	Immune	ImmPort Database (https://www.immport.org/shared/home)
DUOX1	Immune	ImmPort Database (https://www.immport.org/shared/home)
OBP2B	Immune	ImmPort Database (https://www.immport.org/shared/home)
RBP2	Immune	ImmPort Database (https://www.immport.org/shared/home)
LCN15	Immune	ImmPort Database (https://www.immport.org/shared/home)
CETP	Immune	ImmPort Database (https://www.immport.org/shared/home)
FABP12	Immune	ImmPort Database (https://www.immport.org/shared/home)
FABP9	Immune	ImmPort Database (https://www.immport.org/shared/home)
BPIFA1	Immune	ImmPort Database (https://www.immport.org/shared/home)
LCNL1	Immune	ImmPort Database (https://www.immport.org/shared/home)
C8G	Immune	ImmPort Database (https://www.immport.org/shared/home)
SPAG11A	Immune	ImmPort Database (https://www.immport.org/shared/home)
PI15	Immune	ImmPort Database (https://www.immport.org/shared/home)
NOX1	Immune	ImmPort Database (https://www.immport.org/shared/home)
PMP2	Immune	ImmPort Database (https://www.immport.org/shared/home)
APOD	Immune	ImmPort Database (https://www.immport.org/shared/home)
ORM2	Immune	ImmPort Database (https://www.immport.org/shared/home)
ORM1	Immune	ImmPort Database (https://www.immport.org/shared/home)
TNF	Immune	ImmPort Database (https://www.immport.org/shared/home)
CTSG	Immune	ImmPort Database (https://www.immport.org/shared/home)
PRTN3	Immune	ImmPort Database (https://www.immport.org/shared/home)
MAPK1	Immune	ImmPort Database (https://www.immport.org/shared/home)
PML	Immune	ImmPort Database (https://www.immport.org/shared/home)
AEN	Immune	ImmPort Database (https://www.immport.org/shared/home)
CYBB	Immune	ImmPort Database (https://www.immport.org/shared/home)
BPIFA2	Immune	ImmPort Database (https://www.immport.org/shared/home)
ISG20	Immune	ImmPort Database (https://www.immport.org/shared/home)
BCL3	Immune	ImmPort Database (https://www.immport.org/shared/home)
ISG20L2	Immune	ImmPort Database (https://www.immport.org/shared/home)
NOX5	Immune	ImmPort Database (https://www.immport.org/shared/home)
NOX3	Immune	ImmPort Database (https://www.immport.org/shared/home)
DUOX2	Immune	ImmPort Database (https://www.immport.org/shared/home)
TLR3	Immune	ImmPort Database (https://www.immport.org/shared/home)
TFRC	Immune	ImmPort Database (https://www.immport.org/shared/home)
IFIH1	Immune	ImmPort Database (https://www.immport.org/shared/home)
LRP1	Immune	ImmPort Database (https://www.immport.org/shared/home)
TRIM5	Immune	ImmPort Database (https://www.immport.org/shared/home)
IDO1	Immune	ImmPort Database (https://www.immport.org/shared/home)
GDF15	Immune	ImmPort Database (https://www.immport.org/shared/home)
NEDD4	Immune	ImmPort Database (https://www.immport.org/shared/home)
ADIPOQ	Immune	ImmPort Database (https://www.immport.org/shared/home)
STAT3	Immune	ImmPort Database (https://www.immport.org/shared/home)
STAT1	Immune	ImmPort Database (https://www.immport.org/shared/home)
IFNL2	Immune	ImmPort Database (https://www.immport.org/shared/home)
SOCS3	Immune	ImmPort Database (https://www.immport.org/shared/home)
SEMG1	Immune	ImmPort Database (https://www.immport.org/shared/home)
TNFSF10	Immune	ImmPort Database (https://www.immport.org/shared/home)
CCL20	Immune	ImmPort Database (https://www.immport.org/shared/home)
SOCS1	Immune	ImmPort Database (https://www.immport.org/shared/home)
RNASEL	Immune	ImmPort Database (https://www.immport.org/shared/home)
IRF1	Immune	ImmPort Database (https://www.immport.org/shared/home)
IL15	Immune	ImmPort Database (https://www.immport.org/shared/home)
APOBEC3F	Immune	ImmPort Database (https://www.immport.org/shared/home)
PLAAT4	Immune	ImmPort Database (https://www.immport.org/shared/home)
CHIT1	Immune	ImmPort Database (https://www.immport.org/shared/home)
CD40	Immune	ImmPort Database (https://www.immport.org/shared/home)
TLR7	Immune	ImmPort Database (https://www.immport.org/shared/home)
PPIA	Immune	ImmPort Database (https://www.immport.org/shared/home)
ZYX	Immune	ImmPort Database (https://www.immport.org/shared/home)
NLRX1	Immune	ImmPort Database (https://www.immport.org/shared/home)
PGC	Immune	ImmPort Database (https://www.immport.org/shared/home)
VEGFA	Immune	ImmPort Database (https://www.immport.org/shared/home)
IKBKE	Immune	ImmPort Database (https://www.immport.org/shared/home)
ISG15	Immune	ImmPort Database (https://www.immport.org/shared/home)
DHX58	Immune	ImmPort Database (https://www.immport.org/shared/home)
TNFAIP3	Immune	ImmPort Database (https://www.immport.org/shared/home)
TFR2	Immune	ImmPort Database (https://www.immport.org/shared/home)
FCN2	Immune	ImmPort Database (https://www.immport.org/shared/home)
MUC4	Immune	ImmPort Database (https://www.immport.org/shared/home)
F2R	Immune	ImmPort Database (https://www.immport.org/shared/home)
ELN	Immune	ImmPort Database (https://www.immport.org/shared/home)
IL27	Immune	ImmPort Database (https://www.immport.org/shared/home)
MAPT	Immune	ImmPort Database (https://www.immport.org/shared/home)
LYZ	Immune	ImmPort Database (https://www.immport.org/shared/home)
CCL5	Immune	ImmPort Database (https://www.immport.org/shared/home)
LEP	Immune	ImmPort Database (https://www.immport.org/shared/home)
CYLD	Immune	ImmPort Database (https://www.immport.org/shared/home)
KLKB1	Immune	ImmPort Database (https://www.immport.org/shared/home)
CST4	Immune	ImmPort Database (https://www.immport.org/shared/home)
CSRP1	Immune	ImmPort Database (https://www.immport.org/shared/home)
MAPK14	Immune	ImmPort Database (https://www.immport.org/shared/home)
JUN	Immune	ImmPort Database (https://www.immport.org/shared/home)
ITGAV	Immune	ImmPort Database (https://www.immport.org/shared/home)
IRF5	Immune	ImmPort Database (https://www.immport.org/shared/home)
CCR6	Immune	ImmPort Database (https://www.immport.org/shared/home)
IL12B	Immune	ImmPort Database (https://www.immport.org/shared/home)
TLR8	Immune	ImmPort Database (https://www.immport.org/shared/home)
GNLY	Immune	ImmPort Database (https://www.immport.org/shared/home)
CD81	Immune	ImmPort Database (https://www.immport.org/shared/home)
EIF2AK2	Immune	ImmPort Database (https://www.immport.org/shared/home)
APOM	Immune	ImmPort Database (https://www.immport.org/shared/home)
CACYBP	Immune	ImmPort Database (https://www.immport.org/shared/home)
NOD1	Immune	ImmPort Database (https://www.immport.org/shared/home)
MAPK8	Immune	ImmPort Database (https://www.immport.org/shared/home)
MAPK3	Immune	ImmPort Database (https://www.immport.org/shared/home)
BST2	Immune	ImmPort Database (https://www.immport.org/shared/home)
BPHL	Immune	ImmPort Database (https://www.immport.org/shared/home)
PLA2G2A	Immune	ImmPort Database (https://www.immport.org/shared/home)
GRN	Immune	ImmPort Database (https://www.immport.org/shared/home)
NEWENTRY	Immune	ImmPort Database (https://www.immport.org/shared/home)
PDGFRA	Immune	ImmPort Database (https://www.immport.org/shared/home)
GNAI1	Immune	ImmPort Database (https://www.immport.org/shared/home)
WNT5A	Immune	ImmPort Database (https://www.immport.org/shared/home)
FURIN	Immune	ImmPort Database (https://www.immport.org/shared/home)
ADAR	Immune	ImmPort Database (https://www.immport.org/shared/home)
TYK2	Immune	ImmPort Database (https://www.immport.org/shared/home)
NOS2	Immune	ImmPort Database (https://www.immport.org/shared/home)
TRAF3	Immune	ImmPort Database (https://www.immport.org/shared/home)
TPT1	Immune	ImmPort Database (https://www.immport.org/shared/home)
TPM2	Immune	ImmPort Database (https://www.immport.org/shared/home)
NEO1	Immune	ImmPort Database (https://www.immport.org/shared/home)
AHNAK	Immune	ImmPort Database (https://www.immport.org/shared/home)
TLR1	Immune	ImmPort Database (https://www.immport.org/shared/home)
TK2	Immune	ImmPort Database (https://www.immport.org/shared/home)
PRDX2	Immune	ImmPort Database (https://www.immport.org/shared/home)
MX2	Immune	ImmPort Database (https://www.immport.org/shared/home)
FGF2	Immune	ImmPort Database (https://www.immport.org/shared/home)
FGA	Immune	ImmPort Database (https://www.immport.org/shared/home)
TCF7L2	Immune	ImmPort Database (https://www.immport.org/shared/home)
F2RL1	Immune	ImmPort Database (https://www.immport.org/shared/home)
TKFC	Immune	ImmPort Database (https://www.immport.org/shared/home)
MSR1	Immune	ImmPort Database (https://www.immport.org/shared/home)
NFKBIZ	Immune	ImmPort Database (https://www.immport.org/shared/home)
LMBR1	Immune	ImmPort Database (https://www.immport.org/shared/home)
EPPIN	Immune	ImmPort Database (https://www.immport.org/shared/home)
SRC	Immune	ImmPort Database (https://www.immport.org/shared/home)
MPO	Immune	ImmPort Database (https://www.immport.org/shared/home)
ELAVL1	Immune	ImmPort Database (https://www.immport.org/shared/home)
ROBO3	Immune	ImmPort Database (https://www.immport.org/shared/home)
SP1	Immune	ImmPort Database (https://www.immport.org/shared/home)
SOD1	Immune	ImmPort Database (https://www.immport.org/shared/home)
PDF	Immune	ImmPort Database (https://www.immport.org/shared/home)
DLL4	Immune	ImmPort Database (https://www.immport.org/shared/home)
ECD	Immune	ImmPort Database (https://www.immport.org/shared/home)
SLC11A1	Immune	ImmPort Database (https://www.immport.org/shared/home)
DMBT1	Immune	ImmPort Database (https://www.immport.org/shared/home)
STING1	Immune	ImmPort Database (https://www.immport.org/shared/home)
SKIV2L	Immune	ImmPort Database (https://www.immport.org/shared/home)
SEMG2	Immune	ImmPort Database (https://www.immport.org/shared/home)
DES	Immune	ImmPort Database (https://www.immport.org/shared/home)
DCK	Immune	ImmPort Database (https://www.immport.org/shared/home)
DAXX	Immune	ImmPort Database (https://www.immport.org/shared/home)
TNFRSF10A	Immune	ImmPort Database (https://www.immport.org/shared/home)
TNFRSF10B	Immune	ImmPort Database (https://www.immport.org/shared/home)
EED	Immune	ImmPort Database (https://www.immport.org/shared/home)
CCL4	Immune	ImmPort Database (https://www.immport.org/shared/home)
LIMS1	Immune	ImmPort Database (https://www.immport.org/shared/home)
LALBA	Immune	ImmPort Database (https://www.immport.org/shared/home)
APOBEC3H	Immune	ImmPort Database (https://www.immport.org/shared/home)
TMPRSS6	Immune	ImmPort Database (https://www.immport.org/shared/home)
SPINK5	Immune	ImmPort Database (https://www.immport.org/shared/home)
MARCO	Immune	ImmPort Database (https://www.immport.org/shared/home)
BECN1	Immune	ImmPort Database (https://www.immport.org/shared/home)
TNFSF11	Immune	ImmPort Database (https://www.immport.org/shared/home)
KNG1	Immune	ImmPort Database (https://www.immport.org/shared/home)
CSK	Immune	ImmPort Database (https://www.immport.org/shared/home)
KLRK1	Immune	ImmPort Database (https://www.immport.org/shared/home)
KCNH2	Immune	ImmPort Database (https://www.immport.org/shared/home)
JUND	Immune	ImmPort Database (https://www.immport.org/shared/home)
JAK1	Immune	ImmPort Database (https://www.immport.org/shared/home)
CLDN4	Immune	ImmPort Database (https://www.immport.org/shared/home)
CCL28	Immune	ImmPort Database (https://www.immport.org/shared/home)
RNASE3	Immune	ImmPort Database (https://www.immport.org/shared/home)
RN7SL1	Immune	ImmPort Database (https://www.immport.org/shared/home)
IRF7	Immune	ImmPort Database (https://www.immport.org/shared/home)
IREB2	Immune	ImmPort Database (https://www.immport.org/shared/home)
ILK	Immune	ImmPort Database (https://www.immport.org/shared/home)
IL18	Immune	ImmPort Database (https://www.immport.org/shared/home)
IL17A	Immune	ImmPort Database (https://www.immport.org/shared/home)
LTB4R	Immune	ImmPort Database (https://www.immport.org/shared/home)
APOBEC3A	Immune	ImmPort Database (https://www.immport.org/shared/home)
MASP2	Immune	ImmPort Database (https://www.immport.org/shared/home)
TRIM27	Immune	ImmPort Database (https://www.immport.org/shared/home)
RELA	Immune	ImmPort Database (https://www.immport.org/shared/home)
IL7R	Immune	ImmPort Database (https://www.immport.org/shared/home)
IL1A	Immune	ImmPort Database (https://www.immport.org/shared/home)
PTX3	Immune	ImmPort Database (https://www.immport.org/shared/home)
IFNAR2	Immune	ImmPort Database (https://www.immport.org/shared/home)
IFN1@	Immune	ImmPort Database (https://www.immport.org/shared/home)
SYTL1	Immune	ImmPort Database (https://www.immport.org/shared/home)
APOBEC3C	Immune	ImmPort Database (https://www.immport.org/shared/home)
DDX17	Immune	ImmPort Database (https://www.immport.org/shared/home)
PTGS2	Immune	ImmPort Database (https://www.immport.org/shared/home)
HTR1A	Immune	ImmPort Database (https://www.immport.org/shared/home)
SEPTIN7	Immune	ImmPort Database (https://www.immport.org/shared/home)
CD40LG	Immune	ImmPort Database (https://www.immport.org/shared/home)
CD14	Immune	ImmPort Database (https://www.immport.org/shared/home)
MASP1	Immune	ImmPort Database (https://www.immport.org/shared/home)
PROC	Immune	ImmPort Database (https://www.immport.org/shared/home)
MAP2K2	Immune	ImmPort Database (https://www.immport.org/shared/home)
MAP2K1	Immune	ImmPort Database (https://www.immport.org/shared/home)
HRG	Immune	ImmPort Database (https://www.immport.org/shared/home)
NDRG1	Immune	ImmPort Database (https://www.immport.org/shared/home)
IRF9	Immune	ImmPort Database (https://www.immport.org/shared/home)
TRIM22	Immune	ImmPort Database (https://www.immport.org/shared/home)
LANCL1	Immune	ImmPort Database (https://www.immport.org/shared/home)
PPP4C	Immune	ImmPort Database (https://www.immport.org/shared/home)
HMOX1	Immune	ImmPort Database (https://www.immport.org/shared/home)
HMGB1	Immune	ImmPort Database (https://www.immport.org/shared/home)
RNASE7	Immune	ImmPort Database (https://www.immport.org/shared/home)
ABCC4	Immune	ImmPort Database (https://www.immport.org/shared/home)
HGF	Immune	ImmPort Database (https://www.immport.org/shared/home)
HDAC1	Immune	ImmPort Database (https://www.immport.org/shared/home)
IFNLR1	Immune	ImmPort Database (https://www.immport.org/shared/home)
PLSCR1	Immune	ImmPort Database (https://www.immport.org/shared/home)
BACH2	Immune	ImmPort Database (https://www.immport.org/shared/home)
TANK	Immune	ImmPort Database (https://www.immport.org/shared/home)
PIK3CG	Immune	ImmPort Database (https://www.immport.org/shared/home)
ARRB1	Immune	ImmPort Database (https://www.immport.org/shared/home)
RSAD2	Immune	ImmPort Database (https://www.immport.org/shared/home)
STAB2	Immune	ImmPort Database (https://www.immport.org/shared/home)
TBK1	Immune	ImmPort Database (https://www.immport.org/shared/home)
PDYN	Immune	ImmPort Database (https://www.immport.org/shared/home)
PDGFRB	Immune	ImmPort Database (https://www.immport.org/shared/home)
PDCD1	Immune	ImmPort Database (https://www.immport.org/shared/home)
PCSK2	Immune	ImmPort Database (https://www.immport.org/shared/home)
PCSK1	Immune	ImmPort Database (https://www.immport.org/shared/home)
ARG2	Immune	ImmPort Database (https://www.immport.org/shared/home)
AQP9	Immune	ImmPort Database (https://www.immport.org/shared/home)
FASLG	Immune	ImmPort Database (https://www.immport.org/shared/home)
APOH	Immune	ImmPort Database (https://www.immport.org/shared/home)
BIRC5	Immune	ImmPort Database (https://www.immport.org/shared/home)
ANXA6	Immune	ImmPort Database (https://www.immport.org/shared/home)
IL22	Immune	ImmPort Database (https://www.immport.org/shared/home)
VTN	Immune	ImmPort Database (https://www.immport.org/shared/home)
VIM	Immune	ImmPort Database (https://www.immport.org/shared/home)
VCAM1	Immune	ImmPort Database (https://www.immport.org/shared/home)
PRDX1	Immune	ImmPort Database (https://www.immport.org/shared/home)
GFAP	Immune	ImmPort Database (https://www.immport.org/shared/home)
GBP2	Immune	ImmPort Database (https://www.immport.org/shared/home)
ALB	Immune	ImmPort Database (https://www.immport.org/shared/home)
SLC29A3	Immune	ImmPort Database (https://www.immport.org/shared/home)
OAS1	Immune	ImmPort Database (https://www.immport.org/shared/home)
AGER	Immune	ImmPort Database (https://www.immport.org/shared/home)
UNC93B1	Immune	ImmPort Database (https://www.immport.org/shared/home)
TNFSF4	Immune	ImmPort Database (https://www.immport.org/shared/home)
NOS1	Immune	ImmPort Database (https://www.immport.org/shared/home)
ACTG1	Immune	ImmPort Database (https://www.immport.org/shared/home)
ACTA1	Immune	ImmPort Database (https://www.immport.org/shared/home)
ACO1	Immune	ImmPort Database (https://www.immport.org/shared/home)
SERPINA3	Immune	ImmPort Database (https://www.immport.org/shared/home)
CXCR1	Immune	ImmPort Database (https://www.immport.org/shared/home)
CCL15	Immune	ImmPort Database (https://www.immport.org/shared/home)
CCL14	Immune	ImmPort Database (https://www.immport.org/shared/home)
CCL16	Immune	ImmPort Database (https://www.immport.org/shared/home)
CCL19	Immune	ImmPort Database (https://www.immport.org/shared/home)
CCL18	Immune	ImmPort Database (https://www.immport.org/shared/home)
CCL17	Immune	ImmPort Database (https://www.immport.org/shared/home)
CCL26	Immune	ImmPort Database (https://www.immport.org/shared/home)
CCL22	Immune	ImmPort Database (https://www.immport.org/shared/home)
CCR3	Immune	ImmPort Database (https://www.immport.org/shared/home)
CCL4L1	Immune	ImmPort Database (https://www.immport.org/shared/home)
ACKR2	Immune	ImmPort Database (https://www.immport.org/shared/home)
CCR7	Immune	ImmPort Database (https://www.immport.org/shared/home)
CCL27	Immune	ImmPort Database (https://www.immport.org/shared/home)
CCR8	Immune	ImmPort Database (https://www.immport.org/shared/home)
ACKR4	Immune	ImmPort Database (https://www.immport.org/shared/home)
CCL2	Immune	ImmPort Database (https://www.immport.org/shared/home)
CCL21	Immune	ImmPort Database (https://www.immport.org/shared/home)
CCL7	Immune	ImmPort Database (https://www.immport.org/shared/home)
CCL3	Immune	ImmPort Database (https://www.immport.org/shared/home)
CCL11	Immune	ImmPort Database (https://www.immport.org/shared/home)
CCR5	Immune	ImmPort Database (https://www.immport.org/shared/home)
CCL23	Immune	ImmPort Database (https://www.immport.org/shared/home)
CCL25	Immune	ImmPort Database (https://www.immport.org/shared/home)
CCL3L3	Immune	ImmPort Database (https://www.immport.org/shared/home)
CCL4L2	Immune	ImmPort Database (https://www.immport.org/shared/home)
CCL3L1	Immune	ImmPort Database (https://www.immport.org/shared/home)
CCR1	Immune	ImmPort Database (https://www.immport.org/shared/home)
CCL24	Immune	ImmPort Database (https://www.immport.org/shared/home)
XCL2	Immune	ImmPort Database (https://www.immport.org/shared/home)
CXCR4	Immune	ImmPort Database (https://www.immport.org/shared/home)
CXCR6	Immune	ImmPort Database (https://www.immport.org/shared/home)
CCR4	Immune	ImmPort Database (https://www.immport.org/shared/home)
TAFA5	Immune	ImmPort Database (https://www.immport.org/shared/home)
TAFA3	Immune	ImmPort Database (https://www.immport.org/shared/home)
TAFA4	Immune	ImmPort Database (https://www.immport.org/shared/home)
TAFA1	Immune	ImmPort Database (https://www.immport.org/shared/home)
TAFA2	Immune	ImmPort Database (https://www.immport.org/shared/home)
CCL15-CCL14	Immune	ImmPort Database (https://www.immport.org/shared/home)
PTK2B	Immune	ImmPort Database (https://www.immport.org/shared/home)
IL4	Immune	ImmPort Database (https://www.immport.org/shared/home)
CDH1	Immune	ImmPort Database (https://www.immport.org/shared/home)
LTBP1	Immune	ImmPort Database (https://www.immport.org/shared/home)
IL13	Immune	ImmPort Database (https://www.immport.org/shared/home)
IL10	Immune	ImmPort Database (https://www.immport.org/shared/home)
IL2	Immune	ImmPort Database (https://www.immport.org/shared/home)
PPARG	Immune	ImmPort Database (https://www.immport.org/shared/home)
FGR	Immune	ImmPort Database (https://www.immport.org/shared/home)
MIF	Immune	ImmPort Database (https://www.immport.org/shared/home)
CRP	Immune	ImmPort Database (https://www.immport.org/shared/home)
JAK2	Immune	ImmPort Database (https://www.immport.org/shared/home)
PTK2	Immune	ImmPort Database (https://www.immport.org/shared/home)
PTGDR	Immune	ImmPort Database (https://www.immport.org/shared/home)
CD86	Immune	ImmPort Database (https://www.immport.org/shared/home)
HCK	Immune	ImmPort Database (https://www.immport.org/shared/home)
VDR	Immune	ImmPort Database (https://www.immport.org/shared/home)
OLR1	Immune	ImmPort Database (https://www.immport.org/shared/home)
GRK2	Immune	ImmPort Database (https://www.immport.org/shared/home)
TXK	Immune	ImmPort Database (https://www.immport.org/shared/home)
RNASE2	Immune	ImmPort Database (https://www.immport.org/shared/home)
CD79A	Immune	ImmPort Database (https://www.immport.org/shared/home)
CD79B	Immune	ImmPort Database (https://www.immport.org/shared/home)
LYN	Immune	ImmPort Database (https://www.immport.org/shared/home)
SYK	Immune	ImmPort Database (https://www.immport.org/shared/home)
BTK	Immune	ImmPort Database (https://www.immport.org/shared/home)
BLNK	Immune	ImmPort Database (https://www.immport.org/shared/home)
VAV3	Immune	ImmPort Database (https://www.immport.org/shared/home)
VAV1	Immune	ImmPort Database (https://www.immport.org/shared/home)
VAV2	Immune	ImmPort Database (https://www.immport.org/shared/home)
RAC1	Immune	ImmPort Database (https://www.immport.org/shared/home)
RAC2	Immune	ImmPort Database (https://www.immport.org/shared/home)
RAC3	Immune	ImmPort Database (https://www.immport.org/shared/home)
PPP3CA	Immune	ImmPort Database (https://www.immport.org/shared/home)
PPP3CB	Immune	ImmPort Database (https://www.immport.org/shared/home)
PPP3CC	Immune	ImmPort Database (https://www.immport.org/shared/home)
CHP1	Immune	ImmPort Database (https://www.immport.org/shared/home)
PPP3R1	Immune	ImmPort Database (https://www.immport.org/shared/home)
PPP3R2	Immune	ImmPort Database (https://www.immport.org/shared/home)
CHP2	Immune	ImmPort Database (https://www.immport.org/shared/home)
NFAT5	Immune	ImmPort Database (https://www.immport.org/shared/home)
NFATC1	Immune	ImmPort Database (https://www.immport.org/shared/home)
NFATC2	Immune	ImmPort Database (https://www.immport.org/shared/home)
NFATC3	Immune	ImmPort Database (https://www.immport.org/shared/home)
NFATC4	Immune	ImmPort Database (https://www.immport.org/shared/home)
HRAS	Immune	ImmPort Database (https://www.immport.org/shared/home)
KRAS	Immune	ImmPort Database (https://www.immport.org/shared/home)
NRAS	Immune	ImmPort Database (https://www.immport.org/shared/home)
FOS	Immune	ImmPort Database (https://www.immport.org/shared/home)
CARD11	Immune	ImmPort Database (https://www.immport.org/shared/home)
BCL10	Immune	ImmPort Database (https://www.immport.org/shared/home)
MALT1	Immune	ImmPort Database (https://www.immport.org/shared/home)
CHUK	Immune	ImmPort Database (https://www.immport.org/shared/home)
IKBKB	Immune	ImmPort Database (https://www.immport.org/shared/home)
IKBKG	Immune	ImmPort Database (https://www.immport.org/shared/home)
NFKBIA	Immune	ImmPort Database (https://www.immport.org/shared/home)
NFKBIB	Immune	ImmPort Database (https://www.immport.org/shared/home)
NFKBIE	Immune	ImmPort Database (https://www.immport.org/shared/home)
CD19	Immune	ImmPort Database (https://www.immport.org/shared/home)
CR2	Immune	ImmPort Database (https://www.immport.org/shared/home)
PIK3R5	Immune	ImmPort Database (https://www.immport.org/shared/home)
PIK3R1	Immune	ImmPort Database (https://www.immport.org/shared/home)
PIK3R2	Immune	ImmPort Database (https://www.immport.org/shared/home)
PIK3R3	Immune	ImmPort Database (https://www.immport.org/shared/home)
PIK3CA	Immune	ImmPort Database (https://www.immport.org/shared/home)
PIK3CB	Immune	ImmPort Database (https://www.immport.org/shared/home)
PIK3CD	Immune	ImmPort Database (https://www.immport.org/shared/home)
AKT3	Immune	ImmPort Database (https://www.immport.org/shared/home)
AKT1	Immune	ImmPort Database (https://www.immport.org/shared/home)
AKT2	Immune	ImmPort Database (https://www.immport.org/shared/home)
GSK3B	Immune	ImmPort Database (https://www.immport.org/shared/home)
INPP5D	Immune	ImmPort Database (https://www.immport.org/shared/home)
CD22	Immune	ImmPort Database (https://www.immport.org/shared/home)
CD72	Immune	ImmPort Database (https://www.immport.org/shared/home)
PTPN6	Immune	ImmPort Database (https://www.immport.org/shared/home)
LILRB3	Immune	ImmPort Database (https://www.immport.org/shared/home)
FCGR2B	Immune	ImmPort Database (https://www.immport.org/shared/home)
RASGRP3	Immune	ImmPort Database (https://www.immport.org/shared/home)
PLCG2	Immune	ImmPort Database (https://www.immport.org/shared/home)
PRKCB	Immune	ImmPort Database (https://www.immport.org/shared/home)
IFITM1	Immune	ImmPort Database (https://www.immport.org/shared/home)
IGH	Immune	ImmPort Database (https://www.immport.org/shared/home)
IGHA1	Immune	ImmPort Database (https://www.immport.org/shared/home)
IGHA2	Immune	ImmPort Database (https://www.immport.org/shared/home)
IGHD	Immune	ImmPort Database (https://www.immport.org/shared/home)
IGHD1-1	Immune	ImmPort Database (https://www.immport.org/shared/home)
IGHD1-14	Immune	ImmPort Database (https://www.immport.org/shared/home)
IGHD1-20	Immune	ImmPort Database (https://www.immport.org/shared/home)
IGHD1-26	Immune	ImmPort Database (https://www.immport.org/shared/home)
IGHD1-7	Immune	ImmPort Database (https://www.immport.org/shared/home)
IGHD2-15	Immune	ImmPort Database (https://www.immport.org/shared/home)
IGHD2-2	Immune	ImmPort Database (https://www.immport.org/shared/home)
IGHD2-21	Immune	ImmPort Database (https://www.immport.org/shared/home)
IGHD2-8	Immune	ImmPort Database (https://www.immport.org/shared/home)
IGHD3-10	Immune	ImmPort Database (https://www.immport.org/shared/home)
IGHD3-16	Immune	ImmPort Database (https://www.immport.org/shared/home)
IGHD3-22	Immune	ImmPort Database (https://www.immport.org/shared/home)
IGHD3-3	Immune	ImmPort Database (https://www.immport.org/shared/home)
IGHD3-9	Immune	ImmPort Database (https://www.immport.org/shared/home)
IGHD4-11	Immune	ImmPort Database (https://www.immport.org/shared/home)
IGHD4-17	Immune	ImmPort Database (https://www.immport.org/shared/home)
IGHD4-23	Immune	ImmPort Database (https://www.immport.org/shared/home)
IGHD4-4	Immune	ImmPort Database (https://www.immport.org/shared/home)
IGHD5-12	Immune	ImmPort Database (https://www.immport.org/shared/home)
IGHD5-18	Immune	ImmPort Database (https://www.immport.org/shared/home)
IGHD5-24	Immune	ImmPort Database (https://www.immport.org/shared/home)
IGHD5-5	Immune	ImmPort Database (https://www.immport.org/shared/home)
IGHD6-13	Immune	ImmPort Database (https://www.immport.org/shared/home)
IGHD6-19	Immune	ImmPort Database (https://www.immport.org/shared/home)
IGHD6-25	Immune	ImmPort Database (https://www.immport.org/shared/home)
IGHD6-6	Immune	ImmPort Database (https://www.immport.org/shared/home)
IGHD7-27	Immune	ImmPort Database (https://www.immport.org/shared/home)
IGHE	Immune	ImmPort Database (https://www.immport.org/shared/home)
IGHG1	Immune	ImmPort Database (https://www.immport.org/shared/home)
IGHG2	Immune	ImmPort Database (https://www.immport.org/shared/home)
IGHG3	Immune	ImmPort Database (https://www.immport.org/shared/home)
IGHG4	Immune	ImmPort Database (https://www.immport.org/shared/home)
IGHJ1	Immune	ImmPort Database (https://www.immport.org/shared/home)
IGHJ2	Immune	ImmPort Database (https://www.immport.org/shared/home)
IGHJ3	Immune	ImmPort Database (https://www.immport.org/shared/home)
IGHJ4	Immune	ImmPort Database (https://www.immport.org/shared/home)
IGHJ5	Immune	ImmPort Database (https://www.immport.org/shared/home)
IGHJ6	Immune	ImmPort Database (https://www.immport.org/shared/home)
IGHM	Immune	ImmPort Database (https://www.immport.org/shared/home)
IGHV1-18	Immune	ImmPort Database (https://www.immport.org/shared/home)
IGHV1-2	Immune	ImmPort Database (https://www.immport.org/shared/home)
IGHV1-24	Immune	ImmPort Database (https://www.immport.org/shared/home)
IGHV1-3	Immune	ImmPort Database (https://www.immport.org/shared/home)
IGHV1-45	Immune	ImmPort Database (https://www.immport.org/shared/home)
IGHV1-46	Immune	ImmPort Database (https://www.immport.org/shared/home)
IGHV1-58	Immune	ImmPort Database (https://www.immport.org/shared/home)
IGHV1-69	Immune	ImmPort Database (https://www.immport.org/shared/home)
IGHV1-8	Immune	ImmPort Database (https://www.immport.org/shared/home)
IGHV1-38-4	Immune	ImmPort Database (https://www.immport.org/shared/home)
IGHV1-69-2	Immune	ImmPort Database (https://www.immport.org/shared/home)
IGHV2-26	Immune	ImmPort Database (https://www.immport.org/shared/home)
IGHV2-5	Immune	ImmPort Database (https://www.immport.org/shared/home)
IGHV2-70	Immune	ImmPort Database (https://www.immport.org/shared/home)
IGHV3-11	Immune	ImmPort Database (https://www.immport.org/shared/home)
IGHV3-13	Immune	ImmPort Database (https://www.immport.org/shared/home)
IGHV3-15	Immune	ImmPort Database (https://www.immport.org/shared/home)
IGHV3-16	Immune	ImmPort Database (https://www.immport.org/shared/home)
IGHV3-20	Immune	ImmPort Database (https://www.immport.org/shared/home)
IGHV3-21	Immune	ImmPort Database (https://www.immport.org/shared/home)
IGHV3-23	Immune	ImmPort Database (https://www.immport.org/shared/home)
IGHV3-30	Immune	ImmPort Database (https://www.immport.org/shared/home)
IGHV3-30-3	Immune	ImmPort Database (https://www.immport.org/shared/home)
IGHV3-30-5	Immune	ImmPort Database (https://www.immport.org/shared/home)
IGHV3-33	Immune	ImmPort Database (https://www.immport.org/shared/home)
IGHV3-35	Immune	ImmPort Database (https://www.immport.org/shared/home)
IGHV3-38	Immune	ImmPort Database (https://www.immport.org/shared/home)
IGHV3-43	Immune	ImmPort Database (https://www.immport.org/shared/home)
IGHV3-48	Immune	ImmPort Database (https://www.immport.org/shared/home)
IGHV3-49	Immune	ImmPort Database (https://www.immport.org/shared/home)
IGHV3-53	Immune	ImmPort Database (https://www.immport.org/shared/home)
IGHV3-64	Immune	ImmPort Database (https://www.immport.org/shared/home)
IGHV3-66	Immune	ImmPort Database (https://www.immport.org/shared/home)
IGHV3-7	Immune	ImmPort Database (https://www.immport.org/shared/home)
IGHV3-72	Immune	ImmPort Database (https://www.immport.org/shared/home)
IGHV3-73	Immune	ImmPort Database (https://www.immport.org/shared/home)
IGHV3-74	Immune	ImmPort Database (https://www.immport.org/shared/home)
IGHV3-9	Immune	ImmPort Database (https://www.immport.org/shared/home)
IGHV3-38-3	Immune	ImmPort Database (https://www.immport.org/shared/home)
IGHV3-69-1	Immune	ImmPort Database (https://www.immport.org/shared/home)
IGHV4-28	Immune	ImmPort Database (https://www.immport.org/shared/home)
IGHV4-30-1	Immune	ImmPort Database (https://www.immport.org/shared/home)
IGHV4-30-2	Immune	ImmPort Database (https://www.immport.org/shared/home)
IGHV4-30-4	Immune	ImmPort Database (https://www.immport.org/shared/home)
IGHV4-31	Immune	ImmPort Database (https://www.immport.org/shared/home)
IGHV4-34	Immune	ImmPort Database (https://www.immport.org/shared/home)
IGHV4-39	Immune	ImmPort Database (https://www.immport.org/shared/home)
IGHV4-4	Immune	ImmPort Database (https://www.immport.org/shared/home)
IGHV4-59	Immune	ImmPort Database (https://www.immport.org/shared/home)
IGHV4-61	Immune	ImmPort Database (https://www.immport.org/shared/home)
IGHV4-38-2	Immune	ImmPort Database (https://www.immport.org/shared/home)
IGHV5-51	Immune	ImmPort Database (https://www.immport.org/shared/home)
IGHV5-10-1	Immune	ImmPort Database (https://www.immport.org/shared/home)
IGHV6-1	Immune	ImmPort Database (https://www.immport.org/shared/home)
IGHV7-4-1	Immune	ImmPort Database (https://www.immport.org/shared/home)
IGHV7-81	Immune	ImmPort Database (https://www.immport.org/shared/home)
IGK	Immune	ImmPort Database (https://www.immport.org/shared/home)
IGKC	Immune	ImmPort Database (https://www.immport.org/shared/home)
IGKDEL	Immune	ImmPort Database (https://www.immport.org/shared/home)
IGKJ	Immune	ImmPort Database (https://www.immport.org/shared/home)
IGKJ1	Immune	ImmPort Database (https://www.immport.org/shared/home)
IGKJ2	Immune	ImmPort Database (https://www.immport.org/shared/home)
IGKJ3	Immune	ImmPort Database (https://www.immport.org/shared/home)
IGKJ4	Immune	ImmPort Database (https://www.immport.org/shared/home)
IGKJ5	Immune	ImmPort Database (https://www.immport.org/shared/home)
IGKV@	Immune	ImmPort Database (https://www.immport.org/shared/home)
IGKV1-12	Immune	ImmPort Database (https://www.immport.org/shared/home)
IGKV1-13	Immune	ImmPort Database (https://www.immport.org/shared/home)
IGKV1-16	Immune	ImmPort Database (https://www.immport.org/shared/home)
IGKV1-17	Immune	ImmPort Database (https://www.immport.org/shared/home)
IGKV1-27	Immune	ImmPort Database (https://www.immport.org/shared/home)
IGKV1-33	Immune	ImmPort Database (https://www.immport.org/shared/home)
IGKV1-37	Immune	ImmPort Database (https://www.immport.org/shared/home)
IGKV1-39	Immune	ImmPort Database (https://www.immport.org/shared/home)
IGKV1-5	Immune	ImmPort Database (https://www.immport.org/shared/home)
IGKV1-6	Immune	ImmPort Database (https://www.immport.org/shared/home)
IGKV1-8	Immune	ImmPort Database (https://www.immport.org/shared/home)
IGKV1-9	Immune	ImmPort Database (https://www.immport.org/shared/home)
IGKV1D-12	Immune	ImmPort Database (https://www.immport.org/shared/home)
IGKV1D-13	Immune	ImmPort Database (https://www.immport.org/shared/home)
IGKV1D-16	Immune	ImmPort Database (https://www.immport.org/shared/home)
IGKV1D-17	Immune	ImmPort Database (https://www.immport.org/shared/home)
IGKV1D-33	Immune	ImmPort Database (https://www.immport.org/shared/home)
IGKV1D-37	Immune	ImmPort Database (https://www.immport.org/shared/home)
IGKV1D-39	Immune	ImmPort Database (https://www.immport.org/shared/home)
IGKV1D-42	Immune	ImmPort Database (https://www.immport.org/shared/home)
IGKV1D-43	Immune	ImmPort Database (https://www.immport.org/shared/home)
IGKV1D-8	Immune	ImmPort Database (https://www.immport.org/shared/home)
IGKV2-24	Immune	ImmPort Database (https://www.immport.org/shared/home)
IGKV2-28	Immune	ImmPort Database (https://www.immport.org/shared/home)
IGKV2-30	Immune	ImmPort Database (https://www.immport.org/shared/home)
IGKV2-40	Immune	ImmPort Database (https://www.immport.org/shared/home)
IGKV2D-24	Immune	ImmPort Database (https://www.immport.org/shared/home)
IGKV2D-28	Immune	ImmPort Database (https://www.immport.org/shared/home)
IGKV2D-29	Immune	ImmPort Database (https://www.immport.org/shared/home)
IGKV2D-30	Immune	ImmPort Database (https://www.immport.org/shared/home)
IGKV2D-40	Immune	ImmPort Database (https://www.immport.org/shared/home)
IGKV3-11	Immune	ImmPort Database (https://www.immport.org/shared/home)
IGKV3-15	Immune	ImmPort Database (https://www.immport.org/shared/home)
IGKV3-20	Immune	ImmPort Database (https://www.immport.org/shared/home)
IGKV3-7	Immune	ImmPort Database (https://www.immport.org/shared/home)
IGKV3D-11	Immune	ImmPort Database (https://www.immport.org/shared/home)
IGKV3D-15	Immune	ImmPort Database (https://www.immport.org/shared/home)
IGKV3D-20	Immune	ImmPort Database (https://www.immport.org/shared/home)
IGKV3D-7	Immune	ImmPort Database (https://www.immport.org/shared/home)
IGKV4-1	Immune	ImmPort Database (https://www.immport.org/shared/home)
IGKV5-2	Immune	ImmPort Database (https://www.immport.org/shared/home)
IGKV6-21	Immune	ImmPort Database (https://www.immport.org/shared/home)
IGKV6D-21	Immune	ImmPort Database (https://www.immport.org/shared/home)
IGKV6D-41	Immune	ImmPort Database (https://www.immport.org/shared/home)
IGL	Immune	ImmPort Database (https://www.immport.org/shared/home)
IGLC1	Immune	ImmPort Database (https://www.immport.org/shared/home)
IGLC2	Immune	ImmPort Database (https://www.immport.org/shared/home)
IGLC3	Immune	ImmPort Database (https://www.immport.org/shared/home)
IGLC6	Immune	ImmPort Database (https://www.immport.org/shared/home)
IGLC7	Immune	ImmPort Database (https://www.immport.org/shared/home)
IGLJ	Immune	ImmPort Database (https://www.immport.org/shared/home)
IGLJ1	Immune	ImmPort Database (https://www.immport.org/shared/home)
IGLJ2	Immune	ImmPort Database (https://www.immport.org/shared/home)
IGLJ3	Immune	ImmPort Database (https://www.immport.org/shared/home)
IGLJ4	Immune	ImmPort Database (https://www.immport.org/shared/home)
IGLJ5	Immune	ImmPort Database (https://www.immport.org/shared/home)
IGLJ6	Immune	ImmPort Database (https://www.immport.org/shared/home)
IGLJ7	Immune	ImmPort Database (https://www.immport.org/shared/home)
IGLV@	Immune	ImmPort Database (https://www.immport.org/shared/home)
IGLV1-36	Immune	ImmPort Database (https://www.immport.org/shared/home)
IGLV1-40	Immune	ImmPort Database (https://www.immport.org/shared/home)
IGLV1-44	Immune	ImmPort Database (https://www.immport.org/shared/home)
IGLV1-47	Immune	ImmPort Database (https://www.immport.org/shared/home)
IGLV1-50	Immune	ImmPort Database (https://www.immport.org/shared/home)
IGLV1-51	Immune	ImmPort Database (https://www.immport.org/shared/home)
IGLV10-54	Immune	ImmPort Database (https://www.immport.org/shared/home)
IGLV11-55	Immune	ImmPort Database (https://www.immport.org/shared/home)
IGLV2-11	Immune	ImmPort Database (https://www.immport.org/shared/home)
IGLV2-14	Immune	ImmPort Database (https://www.immport.org/shared/home)
IGLV2-18	Immune	ImmPort Database (https://www.immport.org/shared/home)
IGLV2-23	Immune	ImmPort Database (https://www.immport.org/shared/home)
IGLV2-33	Immune	ImmPort Database (https://www.immport.org/shared/home)
IGLV2-8	Immune	ImmPort Database (https://www.immport.org/shared/home)
IGLV3-1	Immune	ImmPort Database (https://www.immport.org/shared/home)
IGLV3-10	Immune	ImmPort Database (https://www.immport.org/shared/home)
IGLV3-12	Immune	ImmPort Database (https://www.immport.org/shared/home)
IGLV3-16	Immune	ImmPort Database (https://www.immport.org/shared/home)
IGLV3-19	Immune	ImmPort Database (https://www.immport.org/shared/home)
IGLV3-21	Immune	ImmPort Database (https://www.immport.org/shared/home)
IGLV3-22	Immune	ImmPort Database (https://www.immport.org/shared/home)
IGLV3-25	Immune	ImmPort Database (https://www.immport.org/shared/home)
IGLV3-27	Immune	ImmPort Database (https://www.immport.org/shared/home)
IGLV3-32	Immune	ImmPort Database (https://www.immport.org/shared/home)
IGLV3-9	Immune	ImmPort Database (https://www.immport.org/shared/home)
IGLV4-3	Immune	ImmPort Database (https://www.immport.org/shared/home)
IGLV4-60	Immune	ImmPort Database (https://www.immport.org/shared/home)
IGLV4-69	Immune	ImmPort Database (https://www.immport.org/shared/home)
IGLV5-37	Immune	ImmPort Database (https://www.immport.org/shared/home)
IGLV5-39	Immune	ImmPort Database (https://www.immport.org/shared/home)
IGLV5-45	Immune	ImmPort Database (https://www.immport.org/shared/home)
IGLV5-48	Immune	ImmPort Database (https://www.immport.org/shared/home)
IGLV5-52	Immune	ImmPort Database (https://www.immport.org/shared/home)
IGLV6-57	Immune	ImmPort Database (https://www.immport.org/shared/home)
IGLV7-43	Immune	ImmPort Database (https://www.immport.org/shared/home)
IGLV7-46	Immune	ImmPort Database (https://www.immport.org/shared/home)
IGLV8-61	Immune	ImmPort Database (https://www.immport.org/shared/home)
IGLV9-49	Immune	ImmPort Database (https://www.immport.org/shared/home)
C3	Immune	ImmPort Database (https://www.immport.org/shared/home)
C5	Immune	ImmPort Database (https://www.immport.org/shared/home)
CCL3P1	Immune	ImmPort Database (https://www.immport.org/shared/home)
CKLF	Immune	ImmPort Database (https://www.immport.org/shared/home)
CMA1	Immune	ImmPort Database (https://www.immport.org/shared/home)
CX3CL1	Immune	ImmPort Database (https://www.immport.org/shared/home)
CXCL17	Immune	ImmPort Database (https://www.immport.org/shared/home)
CCN1	Immune	ImmPort Database (https://www.immport.org/shared/home)
EDN1	Immune	ImmPort Database (https://www.immport.org/shared/home)
EDN2	Immune	ImmPort Database (https://www.immport.org/shared/home)
EDN3	Immune	ImmPort Database (https://www.immport.org/shared/home)
FGF10	Immune	ImmPort Database (https://www.immport.org/shared/home)
LECT2	Immune	ImmPort Database (https://www.immport.org/shared/home)
PPBPP1	Immune	ImmPort Database (https://www.immport.org/shared/home)
PROK2	Immune	ImmPort Database (https://www.immport.org/shared/home)
SAA1	Immune	ImmPort Database (https://www.immport.org/shared/home)
SAA2	Immune	ImmPort Database (https://www.immport.org/shared/home)
SBDS	Immune	ImmPort Database (https://www.immport.org/shared/home)
SEMA3A	Immune	ImmPort Database (https://www.immport.org/shared/home)
SEMA3B	Immune	ImmPort Database (https://www.immport.org/shared/home)
SEMA3C	Immune	ImmPort Database (https://www.immport.org/shared/home)
SEMA3D	Immune	ImmPort Database (https://www.immport.org/shared/home)
SEMA3E	Immune	ImmPort Database (https://www.immport.org/shared/home)
SEMA3F	Immune	ImmPort Database (https://www.immport.org/shared/home)
SEMA3G	Immune	ImmPort Database (https://www.immport.org/shared/home)
SEMA4A	Immune	ImmPort Database (https://www.immport.org/shared/home)
SEMA4B	Immune	ImmPort Database (https://www.immport.org/shared/home)
SEMA4C	Immune	ImmPort Database (https://www.immport.org/shared/home)
SEMA4D	Immune	ImmPort Database (https://www.immport.org/shared/home)
SEMA4F	Immune	ImmPort Database (https://www.immport.org/shared/home)
SEMA4G	Immune	ImmPort Database (https://www.immport.org/shared/home)
SEMA5A	Immune	ImmPort Database (https://www.immport.org/shared/home)
SEMA5B	Immune	ImmPort Database (https://www.immport.org/shared/home)
SEMA6A	Immune	ImmPort Database (https://www.immport.org/shared/home)
SEMA6B	Immune	ImmPort Database (https://www.immport.org/shared/home)
SEMA6C	Immune	ImmPort Database (https://www.immport.org/shared/home)
SEMA6D	Immune	ImmPort Database (https://www.immport.org/shared/home)
SEMA7A	Immune	ImmPort Database (https://www.immport.org/shared/home)
SLIT1	Immune	ImmPort Database (https://www.immport.org/shared/home)
SLIT2	Immune	ImmPort Database (https://www.immport.org/shared/home)
TNC	Immune	ImmPort Database (https://www.immport.org/shared/home)
TYMP	Immune	ImmPort Database (https://www.immport.org/shared/home)
C5AR1	Immune	ImmPort Database (https://www.immport.org/shared/home)
CCR9	Immune	ImmPort Database (https://www.immport.org/shared/home)
CCRL2	Immune	ImmPort Database (https://www.immport.org/shared/home)
CMKLR1	Immune	ImmPort Database (https://www.immport.org/shared/home)
CX3CR1	Immune	ImmPort Database (https://www.immport.org/shared/home)
CXCR3	Immune	ImmPort Database (https://www.immport.org/shared/home)
CXCR5	Immune	ImmPort Database (https://www.immport.org/shared/home)
ACKR3	Immune	ImmPort Database (https://www.immport.org/shared/home)
CYSLTR1	Immune	ImmPort Database (https://www.immport.org/shared/home)
CYSLTR2	Immune	ImmPort Database (https://www.immport.org/shared/home)
ACKR1	Immune	ImmPort Database (https://www.immport.org/shared/home)
EDNRA	Immune	ImmPort Database (https://www.immport.org/shared/home)
EDNRB	Immune	ImmPort Database (https://www.immport.org/shared/home)
FPR1	Immune	ImmPort Database (https://www.immport.org/shared/home)
FPR2	Immune	ImmPort Database (https://www.immport.org/shared/home)
GPR17	Immune	ImmPort Database (https://www.immport.org/shared/home)
GPR32	Immune	ImmPort Database (https://www.immport.org/shared/home)
GPR33	Immune	ImmPort Database (https://www.immport.org/shared/home)
PTGDR2	Immune	ImmPort Database (https://www.immport.org/shared/home)
C5AR2	Immune	ImmPort Database (https://www.immport.org/shared/home)
CXCR2	Immune	ImmPort Database (https://www.immport.org/shared/home)
LTB4R2	Immune	ImmPort Database (https://www.immport.org/shared/home)
PLAUR	Immune	ImmPort Database (https://www.immport.org/shared/home)
PLXNA1	Immune	ImmPort Database (https://www.immport.org/shared/home)
PLXNA2	Immune	ImmPort Database (https://www.immport.org/shared/home)
PLXNA3	Immune	ImmPort Database (https://www.immport.org/shared/home)
PLXNA4	Immune	ImmPort Database (https://www.immport.org/shared/home)
PLXNB1	Immune	ImmPort Database (https://www.immport.org/shared/home)
PLXNB2	Immune	ImmPort Database (https://www.immport.org/shared/home)
PLXNB3	Immune	ImmPort Database (https://www.immport.org/shared/home)
PLXNC1	Immune	ImmPort Database (https://www.immport.org/shared/home)
PLXND1	Immune	ImmPort Database (https://www.immport.org/shared/home)
PTAFR	Immune	ImmPort Database (https://www.immport.org/shared/home)
ROBO1	Immune	ImmPort Database (https://www.immport.org/shared/home)
ROBO2	Immune	ImmPort Database (https://www.immport.org/shared/home)
RXFP3	Immune	ImmPort Database (https://www.immport.org/shared/home)
XCR1	Immune	ImmPort Database (https://www.immport.org/shared/home)
ADM	Immune	ImmPort Database (https://www.immport.org/shared/home)
ADM2	Immune	ImmPort Database (https://www.immport.org/shared/home)
AGRP	Immune	ImmPort Database (https://www.immport.org/shared/home)
AGT	Immune	ImmPort Database (https://www.immport.org/shared/home)
AMBN	Immune	ImmPort Database (https://www.immport.org/shared/home)
AMELX	Immune	ImmPort Database (https://www.immport.org/shared/home)
AMH	Immune	ImmPort Database (https://www.immport.org/shared/home)
ANGPTL5	Immune	ImmPort Database (https://www.immport.org/shared/home)
ANGPTL7	Immune	ImmPort Database (https://www.immport.org/shared/home)
APLN	Immune	ImmPort Database (https://www.immport.org/shared/home)
AREG	Immune	ImmPort Database (https://www.immport.org/shared/home)
MANF	Immune	ImmPort Database (https://www.immport.org/shared/home)
CDNF	Immune	ImmPort Database (https://www.immport.org/shared/home)
ARTN	Immune	ImmPort Database (https://www.immport.org/shared/home)
AVP	Immune	ImmPort Database (https://www.immport.org/shared/home)
BDNF	Immune	ImmPort Database (https://www.immport.org/shared/home)
BMP1	Immune	ImmPort Database (https://www.immport.org/shared/home)
BMP10	Immune	ImmPort Database (https://www.immport.org/shared/home)
BMP15	Immune	ImmPort Database (https://www.immport.org/shared/home)
BMP2	Immune	ImmPort Database (https://www.immport.org/shared/home)
BMP3	Immune	ImmPort Database (https://www.immport.org/shared/home)
BMP4	Immune	ImmPort Database (https://www.immport.org/shared/home)
BMP5	Immune	ImmPort Database (https://www.immport.org/shared/home)
BMP6	Immune	ImmPort Database (https://www.immport.org/shared/home)
BMP7	Immune	ImmPort Database (https://www.immport.org/shared/home)
BMP8A	Immune	ImmPort Database (https://www.immport.org/shared/home)
BMP8B	Immune	ImmPort Database (https://www.immport.org/shared/home)
BTC	Immune	ImmPort Database (https://www.immport.org/shared/home)
MYDGF	Immune	ImmPort Database (https://www.immport.org/shared/home)
CALCA	Immune	ImmPort Database (https://www.immport.org/shared/home)
CALCB	Immune	ImmPort Database (https://www.immport.org/shared/home)
CAT	Immune	ImmPort Database (https://www.immport.org/shared/home)
CCK	Immune	ImmPort Database (https://www.immport.org/shared/home)
CD320	Immune	ImmPort Database (https://www.immport.org/shared/home)
CD70	Immune	ImmPort Database (https://www.immport.org/shared/home)
ADA2	Immune	ImmPort Database (https://www.immport.org/shared/home)
CER1	Immune	ImmPort Database (https://www.immport.org/shared/home)
CGA	Immune	ImmPort Database (https://www.immport.org/shared/home)
CGB3	Immune	ImmPort Database (https://www.immport.org/shared/home)
CGB1	Immune	ImmPort Database (https://www.immport.org/shared/home)
CGB2	Immune	ImmPort Database (https://www.immport.org/shared/home)
CGB5	Immune	ImmPort Database (https://www.immport.org/shared/home)
CGB7	Immune	ImmPort Database (https://www.immport.org/shared/home)
CGB8	Immune	ImmPort Database (https://www.immport.org/shared/home)
CHGA	Immune	ImmPort Database (https://www.immport.org/shared/home)
CHGB	Immune	ImmPort Database (https://www.immport.org/shared/home)
CLCF1	Immune	ImmPort Database (https://www.immport.org/shared/home)
CLEC11A	Immune	ImmPort Database (https://www.immport.org/shared/home)
CMTM1	Immune	ImmPort Database (https://www.immport.org/shared/home)
CMTM2	Immune	ImmPort Database (https://www.immport.org/shared/home)
CMTM3	Immune	ImmPort Database (https://www.immport.org/shared/home)
CMTM4	Immune	ImmPort Database (https://www.immport.org/shared/home)
CMTM5	Immune	ImmPort Database (https://www.immport.org/shared/home)
CMTM6	Immune	ImmPort Database (https://www.immport.org/shared/home)
CMTM7	Immune	ImmPort Database (https://www.immport.org/shared/home)
CMTM8	Immune	ImmPort Database (https://www.immport.org/shared/home)
CNTF	Immune	ImmPort Database (https://www.immport.org/shared/home)
CORT	Immune	ImmPort Database (https://www.immport.org/shared/home)
CRH	Immune	ImmPort Database (https://www.immport.org/shared/home)
CSF1	Immune	ImmPort Database (https://www.immport.org/shared/home)
CSF2	Immune	ImmPort Database (https://www.immport.org/shared/home)
CSF3	Immune	ImmPort Database (https://www.immport.org/shared/home)
CSH1	Immune	ImmPort Database (https://www.immport.org/shared/home)
CSH2	Immune	ImmPort Database (https://www.immport.org/shared/home)
CSHL1	Immune	ImmPort Database (https://www.immport.org/shared/home)
CSPG5	Immune	ImmPort Database (https://www.immport.org/shared/home)
CTF1	Immune	ImmPort Database (https://www.immport.org/shared/home)
CCN2	Immune	ImmPort Database (https://www.immport.org/shared/home)
DKK1	Immune	ImmPort Database (https://www.immport.org/shared/home)
EBI3	Immune	ImmPort Database (https://www.immport.org/shared/home)
EGF	Immune	ImmPort Database (https://www.immport.org/shared/home)
EPGN	Immune	ImmPort Database (https://www.immport.org/shared/home)
EPO	Immune	ImmPort Database (https://www.immport.org/shared/home)
EREG	Immune	ImmPort Database (https://www.immport.org/shared/home)
ESM1	Immune	ImmPort Database (https://www.immport.org/shared/home)
FAM3B	Immune	ImmPort Database (https://www.immport.org/shared/home)
FAM3C	Immune	ImmPort Database (https://www.immport.org/shared/home)
FAM3D	Immune	ImmPort Database (https://www.immport.org/shared/home)
FGF1	Immune	ImmPort Database (https://www.immport.org/shared/home)
FGF11	Immune	ImmPort Database (https://www.immport.org/shared/home)
FGF12	Immune	ImmPort Database (https://www.immport.org/shared/home)
FGF13	Immune	ImmPort Database (https://www.immport.org/shared/home)
FGF14	Immune	ImmPort Database (https://www.immport.org/shared/home)
FGF16	Immune	ImmPort Database (https://www.immport.org/shared/home)
FGF17	Immune	ImmPort Database (https://www.immport.org/shared/home)
FGF18	Immune	ImmPort Database (https://www.immport.org/shared/home)
FGF19	Immune	ImmPort Database (https://www.immport.org/shared/home)
FGF20	Immune	ImmPort Database (https://www.immport.org/shared/home)
FGF21	Immune	ImmPort Database (https://www.immport.org/shared/home)
FGF22	Immune	ImmPort Database (https://www.immport.org/shared/home)
FGF23	Immune	ImmPort Database (https://www.immport.org/shared/home)
FGF3	Immune	ImmPort Database (https://www.immport.org/shared/home)
FGF4	Immune	ImmPort Database (https://www.immport.org/shared/home)
FGF5	Immune	ImmPort Database (https://www.immport.org/shared/home)
FGF6	Immune	ImmPort Database (https://www.immport.org/shared/home)
FGF7	Immune	ImmPort Database (https://www.immport.org/shared/home)
FGF8	Immune	ImmPort Database (https://www.immport.org/shared/home)
FGF9	Immune	ImmPort Database (https://www.immport.org/shared/home)
VEGFD	Immune	ImmPort Database (https://www.immport.org/shared/home)
FIGNL2	Immune	ImmPort Database (https://www.immport.org/shared/home)
FLT3LG	Immune	ImmPort Database (https://www.immport.org/shared/home)
FSHB	Immune	ImmPort Database (https://www.immport.org/shared/home)
GAL	Immune	ImmPort Database (https://www.immport.org/shared/home)
GALP	Immune	ImmPort Database (https://www.immport.org/shared/home)
GAST	Immune	ImmPort Database (https://www.immport.org/shared/home)
GCG	Immune	ImmPort Database (https://www.immport.org/shared/home)
GDF1	Immune	ImmPort Database (https://www.immport.org/shared/home)
GDF10	Immune	ImmPort Database (https://www.immport.org/shared/home)
GDF11	Immune	ImmPort Database (https://www.immport.org/shared/home)
GDF2	Immune	ImmPort Database (https://www.immport.org/shared/home)
GDF3	Immune	ImmPort Database (https://www.immport.org/shared/home)
GDF5	Immune	ImmPort Database (https://www.immport.org/shared/home)
GDF6	Immune	ImmPort Database (https://www.immport.org/shared/home)
GDF7	Immune	ImmPort Database (https://www.immport.org/shared/home)
GDF9	Immune	ImmPort Database (https://www.immport.org/shared/home)
GDNF	Immune	ImmPort Database (https://www.immport.org/shared/home)
GH1	Immune	ImmPort Database (https://www.immport.org/shared/home)
GH2	Immune	ImmPort Database (https://www.immport.org/shared/home)
GHRH	Immune	ImmPort Database (https://www.immport.org/shared/home)
GHRL	Immune	ImmPort Database (https://www.immport.org/shared/home)
GIP	Immune	ImmPort Database (https://www.immport.org/shared/home)
GKN1	Immune	ImmPort Database (https://www.immport.org/shared/home)
GMFB	Immune	ImmPort Database (https://www.immport.org/shared/home)
GMFG	Immune	ImmPort Database (https://www.immport.org/shared/home)
GNRH1	Immune	ImmPort Database (https://www.immport.org/shared/home)
GNRH2	Immune	ImmPort Database (https://www.immport.org/shared/home)
GPHA2	Immune	ImmPort Database (https://www.immport.org/shared/home)
GPHB5	Immune	ImmPort Database (https://www.immport.org/shared/home)
GPI	Immune	ImmPort Database (https://www.immport.org/shared/home)
GREM1	Immune	ImmPort Database (https://www.immport.org/shared/home)
GREM2	Immune	ImmPort Database (https://www.immport.org/shared/home)
GRP	Immune	ImmPort Database (https://www.immport.org/shared/home)
GUCA2A	Immune	ImmPort Database (https://www.immport.org/shared/home)
HBEGF	Immune	ImmPort Database (https://www.immport.org/shared/home)
HDGF	Immune	ImmPort Database (https://www.immport.org/shared/home)
HDGFL3	Immune	ImmPort Database (https://www.immport.org/shared/home)
IAPP	Immune	ImmPort Database (https://www.immport.org/shared/home)
IFNE	Immune	ImmPort Database (https://www.immport.org/shared/home)
IFNK	Immune	ImmPort Database (https://www.immport.org/shared/home)
IFNW1	Immune	ImmPort Database (https://www.immport.org/shared/home)
IGF1	Immune	ImmPort Database (https://www.immport.org/shared/home)
IGF2	Immune	ImmPort Database (https://www.immport.org/shared/home)
IL11	Immune	ImmPort Database (https://www.immport.org/shared/home)
IL12A	Immune	ImmPort Database (https://www.immport.org/shared/home)
IL16	Immune	ImmPort Database (https://www.immport.org/shared/home)
IL17B	Immune	ImmPort Database (https://www.immport.org/shared/home)
IL17C	Immune	ImmPort Database (https://www.immport.org/shared/home)
IL17D	Immune	ImmPort Database (https://www.immport.org/shared/home)
IL17F	Immune	ImmPort Database (https://www.immport.org/shared/home)
IL19	Immune	ImmPort Database (https://www.immport.org/shared/home)
IL1F10	Immune	ImmPort Database (https://www.immport.org/shared/home)
IL36RN	Immune	ImmPort Database (https://www.immport.org/shared/home)
IL36A	Immune	ImmPort Database (https://www.immport.org/shared/home)
IL37	Immune	ImmPort Database (https://www.immport.org/shared/home)
IL36B	Immune	ImmPort Database (https://www.immport.org/shared/home)
IL36G	Immune	ImmPort Database (https://www.immport.org/shared/home)
IL1RN	Immune	ImmPort Database (https://www.immport.org/shared/home)
IL20	Immune	ImmPort Database (https://www.immport.org/shared/home)
IL21	Immune	ImmPort Database (https://www.immport.org/shared/home)
IL23A	Immune	ImmPort Database (https://www.immport.org/shared/home)
IL24	Immune	ImmPort Database (https://www.immport.org/shared/home)
IL25	Immune	ImmPort Database (https://www.immport.org/shared/home)
IL26	Immune	ImmPort Database (https://www.immport.org/shared/home)
IFNL3	Immune	ImmPort Database (https://www.immport.org/shared/home)
IL3	Immune	ImmPort Database (https://www.immport.org/shared/home)
IL31	Immune	ImmPort Database (https://www.immport.org/shared/home)
IL32	Immune	ImmPort Database (https://www.immport.org/shared/home)
IL33	Immune	ImmPort Database (https://www.immport.org/shared/home)
IL34	Immune	ImmPort Database (https://www.immport.org/shared/home)
IL5	Immune	ImmPort Database (https://www.immport.org/shared/home)
IL6ST	Immune	ImmPort Database (https://www.immport.org/shared/home)
IL7	Immune	ImmPort Database (https://www.immport.org/shared/home)
IL9	Immune	ImmPort Database (https://www.immport.org/shared/home)
INHA	Immune	ImmPort Database (https://www.immport.org/shared/home)
INHBA	Immune	ImmPort Database (https://www.immport.org/shared/home)
INHBB	Immune	ImmPort Database (https://www.immport.org/shared/home)
INHBC	Immune	ImmPort Database (https://www.immport.org/shared/home)
INHBE	Immune	ImmPort Database (https://www.immport.org/shared/home)
INS	Immune	ImmPort Database (https://www.immport.org/shared/home)
INS-IGF2	Immune	ImmPort Database (https://www.immport.org/shared/home)
INSL3	Immune	ImmPort Database (https://www.immport.org/shared/home)
INSL4	Immune	ImmPort Database (https://www.immport.org/shared/home)
INSL5	Immune	ImmPort Database (https://www.immport.org/shared/home)
INSL6	Immune	ImmPort Database (https://www.immport.org/shared/home)
JAG1	Immune	ImmPort Database (https://www.immport.org/shared/home)
JAG2	Immune	ImmPort Database (https://www.immport.org/shared/home)
FGF7P6	Immune	ImmPort Database (https://www.immport.org/shared/home)
FGF7P3	Immune	ImmPort Database (https://www.immport.org/shared/home)
KITLG	Immune	ImmPort Database (https://www.immport.org/shared/home)
KL	Immune	ImmPort Database (https://www.immport.org/shared/home)
LACRT	Immune	ImmPort Database (https://www.immport.org/shared/home)
LEFTY1	Immune	ImmPort Database (https://www.immport.org/shared/home)
LEFTY2	Immune	ImmPort Database (https://www.immport.org/shared/home)
LHB	Immune	ImmPort Database (https://www.immport.org/shared/home)
LIF	Immune	ImmPort Database (https://www.immport.org/shared/home)
LRSAM1	Immune	ImmPort Database (https://www.immport.org/shared/home)
LTB	Immune	ImmPort Database (https://www.immport.org/shared/home)
LTBP2	Immune	ImmPort Database (https://www.immport.org/shared/home)
LTBP3	Immune	ImmPort Database (https://www.immport.org/shared/home)
LTBP4	Immune	ImmPort Database (https://www.immport.org/shared/home)
MDK	Immune	ImmPort Database (https://www.immport.org/shared/home)
MIA	Immune	ImmPort Database (https://www.immport.org/shared/home)
MLN	Immune	ImmPort Database (https://www.immport.org/shared/home)
MSTN	Immune	ImmPort Database (https://www.immport.org/shared/home)
NAMPT	Immune	ImmPort Database (https://www.immport.org/shared/home)
NDP	Immune	ImmPort Database (https://www.immport.org/shared/home)
NENF	Immune	ImmPort Database (https://www.immport.org/shared/home)
NGF	Immune	ImmPort Database (https://www.immport.org/shared/home)
NMB	Immune	ImmPort Database (https://www.immport.org/shared/home)
NODAL	Immune	ImmPort Database (https://www.immport.org/shared/home)
CCN3	Immune	ImmPort Database (https://www.immport.org/shared/home)
NPFF	Immune	ImmPort Database (https://www.immport.org/shared/home)
NPPA	Immune	ImmPort Database (https://www.immport.org/shared/home)
NPPB	Immune	ImmPort Database (https://www.immport.org/shared/home)
NPPC	Immune	ImmPort Database (https://www.immport.org/shared/home)
NPY	Immune	ImmPort Database (https://www.immport.org/shared/home)
NRG1	Immune	ImmPort Database (https://www.immport.org/shared/home)
NRG2	Immune	ImmPort Database (https://www.immport.org/shared/home)
NRG3	Immune	ImmPort Database (https://www.immport.org/shared/home)
NRG4	Immune	ImmPort Database (https://www.immport.org/shared/home)
NRTN	Immune	ImmPort Database (https://www.immport.org/shared/home)
NTF3	Immune	ImmPort Database (https://www.immport.org/shared/home)
NTF4	Immune	ImmPort Database (https://www.immport.org/shared/home)
NTS	Immune	ImmPort Database (https://www.immport.org/shared/home)
NUDT6	Immune	ImmPort Database (https://www.immport.org/shared/home)
OGN	Immune	ImmPort Database (https://www.immport.org/shared/home)
OSGIN1	Immune	ImmPort Database (https://www.immport.org/shared/home)
OSM	Immune	ImmPort Database (https://www.immport.org/shared/home)
OSTN	Immune	ImmPort Database (https://www.immport.org/shared/home)
OXT	Immune	ImmPort Database (https://www.immport.org/shared/home)
ENDOU	Immune	ImmPort Database (https://www.immport.org/shared/home)
PDGFA	Immune	ImmPort Database (https://www.immport.org/shared/home)
PDGFB	Immune	ImmPort Database (https://www.immport.org/shared/home)
PDGFC	Immune	ImmPort Database (https://www.immport.org/shared/home)
PDGFD	Immune	ImmPort Database (https://www.immport.org/shared/home)
PDGFRL	Immune	ImmPort Database (https://www.immport.org/shared/home)
PGF	Immune	ImmPort Database (https://www.immport.org/shared/home)
PMCH	Immune	ImmPort Database (https://www.immport.org/shared/home)
PNOC	Immune	ImmPort Database (https://www.immport.org/shared/home)
POMC	Immune	ImmPort Database (https://www.immport.org/shared/home)
PPBPP2	Immune	ImmPort Database (https://www.immport.org/shared/home)
PPY	Immune	ImmPort Database (https://www.immport.org/shared/home)
PRL	Immune	ImmPort Database (https://www.immport.org/shared/home)
PRLH	Immune	ImmPort Database (https://www.immport.org/shared/home)
PROK1	Immune	ImmPort Database (https://www.immport.org/shared/home)
PSPN	Immune	ImmPort Database (https://www.immport.org/shared/home)
PTH	Immune	ImmPort Database (https://www.immport.org/shared/home)
PTH2	Immune	ImmPort Database (https://www.immport.org/shared/home)
PTHLH	Immune	ImmPort Database (https://www.immport.org/shared/home)
PTN	Immune	ImmPort Database (https://www.immport.org/shared/home)
PYY	Immune	ImmPort Database (https://www.immport.org/shared/home)
QRFP	Immune	ImmPort Database (https://www.immport.org/shared/home)
RABEP1	Immune	ImmPort Database (https://www.immport.org/shared/home)
RABEP2	Immune	ImmPort Database (https://www.immport.org/shared/home)
REG1A	Immune	ImmPort Database (https://www.immport.org/shared/home)
RETN	Immune	ImmPort Database (https://www.immport.org/shared/home)
RETNLB	Immune	ImmPort Database (https://www.immport.org/shared/home)
RLN1	Immune	ImmPort Database (https://www.immport.org/shared/home)
RLN2	Immune	ImmPort Database (https://www.immport.org/shared/home)
RLN3	Immune	ImmPort Database (https://www.immport.org/shared/home)
SCG2	Immune	ImmPort Database (https://www.immport.org/shared/home)
SCGB3A1	Immune	ImmPort Database (https://www.immport.org/shared/home)
SCT	Immune	ImmPort Database (https://www.immport.org/shared/home)
AIMP1	Immune	ImmPort Database (https://www.immport.org/shared/home)
SECTM1	Immune	ImmPort Database (https://www.immport.org/shared/home)
SLURP1	Immune	ImmPort Database (https://www.immport.org/shared/home)
SPP1	Immune	ImmPort Database (https://www.immport.org/shared/home)
SST	Immune	ImmPort Database (https://www.immport.org/shared/home)
STC1	Immune	ImmPort Database (https://www.immport.org/shared/home)
STC2	Immune	ImmPort Database (https://www.immport.org/shared/home)
TAC1	Immune	ImmPort Database (https://www.immport.org/shared/home)
TDGF1	Immune	ImmPort Database (https://www.immport.org/shared/home)
TDGF1P3	Immune	ImmPort Database (https://www.immport.org/shared/home)
TG	Immune	ImmPort Database (https://www.immport.org/shared/home)
TGFA	Immune	ImmPort Database (https://www.immport.org/shared/home)
TGFB2	Immune	ImmPort Database (https://www.immport.org/shared/home)
TGFB3	Immune	ImmPort Database (https://www.immport.org/shared/home)
THPO	Immune	ImmPort Database (https://www.immport.org/shared/home)
TNFRSF11B	Immune	ImmPort Database (https://www.immport.org/shared/home)
TNFSF12	Immune	ImmPort Database (https://www.immport.org/shared/home)
TNFSF13	Immune	ImmPort Database (https://www.immport.org/shared/home)
TNFSF13B	Immune	ImmPort Database (https://www.immport.org/shared/home)
TNFSF14	Immune	ImmPort Database (https://www.immport.org/shared/home)
TNFSF15	Immune	ImmPort Database (https://www.immport.org/shared/home)
TNFSF18	Immune	ImmPort Database (https://www.immport.org/shared/home)
TNFSF8	Immune	ImmPort Database (https://www.immport.org/shared/home)
TNFSF9	Immune	ImmPort Database (https://www.immport.org/shared/home)
TOR2A	Immune	ImmPort Database (https://www.immport.org/shared/home)
TRH	Immune	ImmPort Database (https://www.immport.org/shared/home)
TSHB	Immune	ImmPort Database (https://www.immport.org/shared/home)
TSLP	Immune	ImmPort Database (https://www.immport.org/shared/home)
TXLNA	Immune	ImmPort Database (https://www.immport.org/shared/home)
UCN	Immune	ImmPort Database (https://www.immport.org/shared/home)
UCN2	Immune	ImmPort Database (https://www.immport.org/shared/home)
UCN3	Immune	ImmPort Database (https://www.immport.org/shared/home)
UTS2	Immune	ImmPort Database (https://www.immport.org/shared/home)
UTS2B	Immune	ImmPort Database (https://www.immport.org/shared/home)
VEGFB	Immune	ImmPort Database (https://www.immport.org/shared/home)
VEGFC	Immune	ImmPort Database (https://www.immport.org/shared/home)
VGF	Immune	ImmPort Database (https://www.immport.org/shared/home)
VIP	Immune	ImmPort Database (https://www.immport.org/shared/home)
ACVR1B	Immune	ImmPort Database (https://www.immport.org/shared/home)
ACVR1C	Immune	ImmPort Database (https://www.immport.org/shared/home)
ACVR2A	Immune	ImmPort Database (https://www.immport.org/shared/home)
ACVR2B	Immune	ImmPort Database (https://www.immport.org/shared/home)
ACVRL1	Immune	ImmPort Database (https://www.immport.org/shared/home)
ADCYAP1R1	Immune	ImmPort Database (https://www.immport.org/shared/home)
ADIPOR1	Immune	ImmPort Database (https://www.immport.org/shared/home)
ADIPOR2	Immune	ImmPort Database (https://www.immport.org/shared/home)
ADRB1	Immune	ImmPort Database (https://www.immport.org/shared/home)
ADRB2	Immune	ImmPort Database (https://www.immport.org/shared/home)
AGTR1	Immune	ImmPort Database (https://www.immport.org/shared/home)
AGTR2	Immune	ImmPort Database (https://www.immport.org/shared/home)
AMHR2	Immune	ImmPort Database (https://www.immport.org/shared/home)
ANGPT1	Immune	ImmPort Database (https://www.immport.org/shared/home)
ANGPT4	Immune	ImmPort Database (https://www.immport.org/shared/home)
ANGPTL1	Immune	ImmPort Database (https://www.immport.org/shared/home)
ANGPTL2	Immune	ImmPort Database (https://www.immport.org/shared/home)
ANGPTL3	Immune	ImmPort Database (https://www.immport.org/shared/home)
ANGPTL4	Immune	ImmPort Database (https://www.immport.org/shared/home)
ANGPTL6	Immune	ImmPort Database (https://www.immport.org/shared/home)
APLNR	Immune	ImmPort Database (https://www.immport.org/shared/home)
AR	Immune	ImmPort Database (https://www.immport.org/shared/home)
AVPR1A	Immune	ImmPort Database (https://www.immport.org/shared/home)
AVPR1B	Immune	ImmPort Database (https://www.immport.org/shared/home)
AVPR2	Immune	ImmPort Database (https://www.immport.org/shared/home)
BMPR1A	Immune	ImmPort Database (https://www.immport.org/shared/home)
BMPR1B	Immune	ImmPort Database (https://www.immport.org/shared/home)
BMPR2	Immune	ImmPort Database (https://www.immport.org/shared/home)
BRD8	Immune	ImmPort Database (https://www.immport.org/shared/home)
C3AR1	Immune	ImmPort Database (https://www.immport.org/shared/home)
CALCR	Immune	ImmPort Database (https://www.immport.org/shared/home)
CALCRL	Immune	ImmPort Database (https://www.immport.org/shared/home)
CNTFR	Immune	ImmPort Database (https://www.immport.org/shared/home)
CRHR1	Immune	ImmPort Database (https://www.immport.org/shared/home)
CRHR2	Immune	ImmPort Database (https://www.immport.org/shared/home)
CRIM1	Immune	ImmPort Database (https://www.immport.org/shared/home)
CRLF1	Immune	ImmPort Database (https://www.immport.org/shared/home)
CRLF2	Immune	ImmPort Database (https://www.immport.org/shared/home)
CRLF3	Immune	ImmPort Database (https://www.immport.org/shared/home)
CSF1R	Immune	ImmPort Database (https://www.immport.org/shared/home)
CSF2RA	Immune	ImmPort Database (https://www.immport.org/shared/home)
CSF2RB	Immune	ImmPort Database (https://www.immport.org/shared/home)
CSF3R	Immune	ImmPort Database (https://www.immport.org/shared/home)
EGFR	Immune	ImmPort Database (https://www.immport.org/shared/home)
ENG	Immune	ImmPort Database (https://www.immport.org/shared/home)
EPOR	Immune	ImmPort Database (https://www.immport.org/shared/home)
ESR1	Immune	ImmPort Database (https://www.immport.org/shared/home)
ESR2	Immune	ImmPort Database (https://www.immport.org/shared/home)
ESRRA	Immune	ImmPort Database (https://www.immport.org/shared/home)
ESRRB	Immune	ImmPort Database (https://www.immport.org/shared/home)
ESRRG	Immune	ImmPort Database (https://www.immport.org/shared/home)
FGFR1	Immune	ImmPort Database (https://www.immport.org/shared/home)
FGFR2	Immune	ImmPort Database (https://www.immport.org/shared/home)
FGFR3	Immune	ImmPort Database (https://www.immport.org/shared/home)
FGFR4	Immune	ImmPort Database (https://www.immport.org/shared/home)
FGFRL1	Immune	ImmPort Database (https://www.immport.org/shared/home)
FLT1	Immune	ImmPort Database (https://www.immport.org/shared/home)
FLT3	Immune	ImmPort Database (https://www.immport.org/shared/home)
FLT4	Immune	ImmPort Database (https://www.immport.org/shared/home)
FSHR	Immune	ImmPort Database (https://www.immport.org/shared/home)
GALR2	Immune	ImmPort Database (https://www.immport.org/shared/home)
GALR3	Immune	ImmPort Database (https://www.immport.org/shared/home)
GCGR	Immune	ImmPort Database (https://www.immport.org/shared/home)
GHR	Immune	ImmPort Database (https://www.immport.org/shared/home)
GHRHR	Immune	ImmPort Database (https://www.immport.org/shared/home)
GHSR	Immune	ImmPort Database (https://www.immport.org/shared/home)
GIPR	Immune	ImmPort Database (https://www.immport.org/shared/home)
GLP1R	Immune	ImmPort Database (https://www.immport.org/shared/home)
GLP2R	Immune	ImmPort Database (https://www.immport.org/shared/home)
GNRHR	Immune	ImmPort Database (https://www.immport.org/shared/home)
GPER1	Immune	ImmPort Database (https://www.immport.org/shared/home)
HNF4A	Immune	ImmPort Database (https://www.immport.org/shared/home)
HNF4G	Immune	ImmPort Database (https://www.immport.org/shared/home)
HTR3A	Immune	ImmPort Database (https://www.immport.org/shared/home)
HTR3B	Immune	ImmPort Database (https://www.immport.org/shared/home)
HTR3C	Immune	ImmPort Database (https://www.immport.org/shared/home)
HTR3D	Immune	ImmPort Database (https://www.immport.org/shared/home)
HTR3E	Immune	ImmPort Database (https://www.immport.org/shared/home)
IFNGR2	Immune	ImmPort Database (https://www.immport.org/shared/home)
IGF1R	Immune	ImmPort Database (https://www.immport.org/shared/home)
IGF2R	Immune	ImmPort Database (https://www.immport.org/shared/home)
IL10RA	Immune	ImmPort Database (https://www.immport.org/shared/home)
IL10RB	Immune	ImmPort Database (https://www.immport.org/shared/home)
IL11RA	Immune	ImmPort Database (https://www.immport.org/shared/home)
IL12RB1	Immune	ImmPort Database (https://www.immport.org/shared/home)
IL12RB2	Immune	ImmPort Database (https://www.immport.org/shared/home)
IL13RA1	Immune	ImmPort Database (https://www.immport.org/shared/home)
IL13RA2	Immune	ImmPort Database (https://www.immport.org/shared/home)
IL15RA	Immune	ImmPort Database (https://www.immport.org/shared/home)
IL2RB	Immune	ImmPort Database (https://www.immport.org/shared/home)
IL17RA	Immune	ImmPort Database (https://www.immport.org/shared/home)
IL17RB	Immune	ImmPort Database (https://www.immport.org/shared/home)
IL17RC	Immune	ImmPort Database (https://www.immport.org/shared/home)
IL17RD	Immune	ImmPort Database (https://www.immport.org/shared/home)
IL17RE	Immune	ImmPort Database (https://www.immport.org/shared/home)
IL18R1	Immune	ImmPort Database (https://www.immport.org/shared/home)
IL18RAP	Immune	ImmPort Database (https://www.immport.org/shared/home)
IL1R1	Immune	ImmPort Database (https://www.immport.org/shared/home)
IL1R2	Immune	ImmPort Database (https://www.immport.org/shared/home)
IL1RAP	Immune	ImmPort Database (https://www.immport.org/shared/home)
IL1RL1	Immune	ImmPort Database (https://www.immport.org/shared/home)
IL1RL2	Immune	ImmPort Database (https://www.immport.org/shared/home)
IL20RA	Immune	ImmPort Database (https://www.immport.org/shared/home)
IL20RB	Immune	ImmPort Database (https://www.immport.org/shared/home)
IL21R	Immune	ImmPort Database (https://www.immport.org/shared/home)
IL22RA1	Immune	ImmPort Database (https://www.immport.org/shared/home)
IL22RA2	Immune	ImmPort Database (https://www.immport.org/shared/home)
IL23R	Immune	ImmPort Database (https://www.immport.org/shared/home)
IL27RA	Immune	ImmPort Database (https://www.immport.org/shared/home)
IL2RA	Immune	ImmPort Database (https://www.immport.org/shared/home)
IL2RG	Immune	ImmPort Database (https://www.immport.org/shared/home)
IL31RA	Immune	ImmPort Database (https://www.immport.org/shared/home)
IL3RA	Immune	ImmPort Database (https://www.immport.org/shared/home)
IL4R	Immune	ImmPort Database (https://www.immport.org/shared/home)
IL5RA	Immune	ImmPort Database (https://www.immport.org/shared/home)
IL6R	Immune	ImmPort Database (https://www.immport.org/shared/home)
IL9R	Immune	ImmPort Database (https://www.immport.org/shared/home)
INSR	Immune	ImmPort Database (https://www.immport.org/shared/home)
KDR	Immune	ImmPort Database (https://www.immport.org/shared/home)
LEPR	Immune	ImmPort Database (https://www.immport.org/shared/home)
LGR4	Immune	ImmPort Database (https://www.immport.org/shared/home)
LGR5	Immune	ImmPort Database (https://www.immport.org/shared/home)
LGR6	Immune	ImmPort Database (https://www.immport.org/shared/home)
LHCGR	Immune	ImmPort Database (https://www.immport.org/shared/home)
LIFR	Immune	ImmPort Database (https://www.immport.org/shared/home)
LTBR	Immune	ImmPort Database (https://www.immport.org/shared/home)
MC1R	Immune	ImmPort Database (https://www.immport.org/shared/home)
MC2R	Immune	ImmPort Database (https://www.immport.org/shared/home)
MC3R	Immune	ImmPort Database (https://www.immport.org/shared/home)
MC4R	Immune	ImmPort Database (https://www.immport.org/shared/home)
MCHR1	Immune	ImmPort Database (https://www.immport.org/shared/home)
MCHR2	Immune	ImmPort Database (https://www.immport.org/shared/home)
MET	Immune	ImmPort Database (https://www.immport.org/shared/home)
MLNR	Immune	ImmPort Database (https://www.immport.org/shared/home)
MPL	Immune	ImmPort Database (https://www.immport.org/shared/home)
MTNR1A	Immune	ImmPort Database (https://www.immport.org/shared/home)
MTNR1B	Immune	ImmPort Database (https://www.immport.org/shared/home)
NGFR	Immune	ImmPort Database (https://www.immport.org/shared/home)
NMBR	Immune	ImmPort Database (https://www.immport.org/shared/home)
NPR1	Immune	ImmPort Database (https://www.immport.org/shared/home)
NPR3	Immune	ImmPort Database (https://www.immport.org/shared/home)
NR0B1	Immune	ImmPort Database (https://www.immport.org/shared/home)
NR0B2	Immune	ImmPort Database (https://www.immport.org/shared/home)
NR1D1	Immune	ImmPort Database (https://www.immport.org/shared/home)
NR1D2	Immune	ImmPort Database (https://www.immport.org/shared/home)
NR1H2	Immune	ImmPort Database (https://www.immport.org/shared/home)
NR1H3	Immune	ImmPort Database (https://www.immport.org/shared/home)
NR1H4	Immune	ImmPort Database (https://www.immport.org/shared/home)
NR1I2	Immune	ImmPort Database (https://www.immport.org/shared/home)
NR1I3	Immune	ImmPort Database (https://www.immport.org/shared/home)
NR2C1	Immune	ImmPort Database (https://www.immport.org/shared/home)
NR2C2	Immune	ImmPort Database (https://www.immport.org/shared/home)
NR2E1	Immune	ImmPort Database (https://www.immport.org/shared/home)
NR2E3	Immune	ImmPort Database (https://www.immport.org/shared/home)
NR2F1	Immune	ImmPort Database (https://www.immport.org/shared/home)
NR2F2	Immune	ImmPort Database (https://www.immport.org/shared/home)
NR2F6	Immune	ImmPort Database (https://www.immport.org/shared/home)
NR3C1	Immune	ImmPort Database (https://www.immport.org/shared/home)
NR3C2	Immune	ImmPort Database (https://www.immport.org/shared/home)
NR4A1	Immune	ImmPort Database (https://www.immport.org/shared/home)
NR4A2	Immune	ImmPort Database (https://www.immport.org/shared/home)
NR4A3	Immune	ImmPort Database (https://www.immport.org/shared/home)
NR5A1	Immune	ImmPort Database (https://www.immport.org/shared/home)
NR5A2	Immune	ImmPort Database (https://www.immport.org/shared/home)
NR6A1	Immune	ImmPort Database (https://www.immport.org/shared/home)
NRP1	Immune	ImmPort Database (https://www.immport.org/shared/home)
NRP2	Immune	ImmPort Database (https://www.immport.org/shared/home)
OGFR	Immune	ImmPort Database (https://www.immport.org/shared/home)
OPRD1	Immune	ImmPort Database (https://www.immport.org/shared/home)
OPRK1	Immune	ImmPort Database (https://www.immport.org/shared/home)
OPRL1	Immune	ImmPort Database (https://www.immport.org/shared/home)
OPRM1	Immune	ImmPort Database (https://www.immport.org/shared/home)
OSMR	Immune	ImmPort Database (https://www.immport.org/shared/home)
OXTR	Immune	ImmPort Database (https://www.immport.org/shared/home)
PGR	Immune	ImmPort Database (https://www.immport.org/shared/home)
PGRMC2	Immune	ImmPort Database (https://www.immport.org/shared/home)
PPARA	Immune	ImmPort Database (https://www.immport.org/shared/home)
PPARD	Immune	ImmPort Database (https://www.immport.org/shared/home)
PRLHR	Immune	ImmPort Database (https://www.immport.org/shared/home)
PRLR	Immune	ImmPort Database (https://www.immport.org/shared/home)
PTGER1	Immune	ImmPort Database (https://www.immport.org/shared/home)
PTGER2	Immune	ImmPort Database (https://www.immport.org/shared/home)
PTGER3	Immune	ImmPort Database (https://www.immport.org/shared/home)
PTGER4	Immune	ImmPort Database (https://www.immport.org/shared/home)
PTGFR	Immune	ImmPort Database (https://www.immport.org/shared/home)
PTH1R	Immune	ImmPort Database (https://www.immport.org/shared/home)
PTH2R	Immune	ImmPort Database (https://www.immport.org/shared/home)
RARA	Immune	ImmPort Database (https://www.immport.org/shared/home)
RARB	Immune	ImmPort Database (https://www.immport.org/shared/home)
RARG	Immune	ImmPort Database (https://www.immport.org/shared/home)
RORA	Immune	ImmPort Database (https://www.immport.org/shared/home)
RORB	Immune	ImmPort Database (https://www.immport.org/shared/home)
RORC	Immune	ImmPort Database (https://www.immport.org/shared/home)
RXFP1	Immune	ImmPort Database (https://www.immport.org/shared/home)
RXFP2	Immune	ImmPort Database (https://www.immport.org/shared/home)
RXRA	Immune	ImmPort Database (https://www.immport.org/shared/home)
RXRB	Immune	ImmPort Database (https://www.immport.org/shared/home)
RXRG	Immune	ImmPort Database (https://www.immport.org/shared/home)
S1PR1	Immune	ImmPort Database (https://www.immport.org/shared/home)
S1PR2	Immune	ImmPort Database (https://www.immport.org/shared/home)
SCTR	Immune	ImmPort Database (https://www.immport.org/shared/home)
SDC1	Immune	ImmPort Database (https://www.immport.org/shared/home)
SDC2	Immune	ImmPort Database (https://www.immport.org/shared/home)
SDC3	Immune	ImmPort Database (https://www.immport.org/shared/home)
SDC4	Immune	ImmPort Database (https://www.immport.org/shared/home)
SORT1	Immune	ImmPort Database (https://www.immport.org/shared/home)
SSTR1	Immune	ImmPort Database (https://www.immport.org/shared/home)
SSTR2	Immune	ImmPort Database (https://www.immport.org/shared/home)
SSTR5	Immune	ImmPort Database (https://www.immport.org/shared/home)
ST2	Immune	ImmPort Database (https://www.immport.org/shared/home)
TACR1	Immune	ImmPort Database (https://www.immport.org/shared/home)
TEK	Immune	ImmPort Database (https://www.immport.org/shared/home)
TGFBR1	Immune	ImmPort Database (https://www.immport.org/shared/home)
TGFBR2	Immune	ImmPort Database (https://www.immport.org/shared/home)
TGFBR3	Immune	ImmPort Database (https://www.immport.org/shared/home)
THRA	Immune	ImmPort Database (https://www.immport.org/shared/home)
THRB	Immune	ImmPort Database (https://www.immport.org/shared/home)
TIE1	Immune	ImmPort Database (https://www.immport.org/shared/home)
TNFRSF10C	Immune	ImmPort Database (https://www.immport.org/shared/home)
TNFRSF10D	Immune	ImmPort Database (https://www.immport.org/shared/home)
TNFRSF11A	Immune	ImmPort Database (https://www.immport.org/shared/home)
TNFRSF12A	Immune	ImmPort Database (https://www.immport.org/shared/home)
TNFRSF13B	Immune	ImmPort Database (https://www.immport.org/shared/home)
TNFRSF13C	Immune	ImmPort Database (https://www.immport.org/shared/home)
TNFRSF14	Immune	ImmPort Database (https://www.immport.org/shared/home)
TNFRSF17	Immune	ImmPort Database (https://www.immport.org/shared/home)
TNFRSF18	Immune	ImmPort Database (https://www.immport.org/shared/home)
TNFRSF19	Immune	ImmPort Database (https://www.immport.org/shared/home)
TNFRSF1A	Immune	ImmPort Database (https://www.immport.org/shared/home)
TNFRSF1B	Immune	ImmPort Database (https://www.immport.org/shared/home)
TNFRSF21	Immune	ImmPort Database (https://www.immport.org/shared/home)
TNFRSF25	Immune	ImmPort Database (https://www.immport.org/shared/home)
TNFRSF4	Immune	ImmPort Database (https://www.immport.org/shared/home)
TNFRSF6B	Immune	ImmPort Database (https://www.immport.org/shared/home)
TNFRSF8	Immune	ImmPort Database (https://www.immport.org/shared/home)
TNFRSF9	Immune	ImmPort Database (https://www.immport.org/shared/home)
TRHR	Immune	ImmPort Database (https://www.immport.org/shared/home)
TSHR	Immune	ImmPort Database (https://www.immport.org/shared/home)
TUBB3	Immune	ImmPort Database (https://www.immport.org/shared/home)
VIPR1	Immune	ImmPort Database (https://www.immport.org/shared/home)
VIPR2	Immune	ImmPort Database (https://www.immport.org/shared/home)
PTPN11	Immune	ImmPort Database (https://www.immport.org/shared/home)
ICAM2	Immune	ImmPort Database (https://www.immport.org/shared/home)
ITGAL	Immune	ImmPort Database (https://www.immport.org/shared/home)
ITGB2	Immune	ImmPort Database (https://www.immport.org/shared/home)
PAK1	Immune	ImmPort Database (https://www.immport.org/shared/home)
NCR2	Immune	ImmPort Database (https://www.immport.org/shared/home)
TYROBP	Immune	ImmPort Database (https://www.immport.org/shared/home)
LCK	Immune	ImmPort Database (https://www.immport.org/shared/home)
FCGR3A	Immune	ImmPort Database (https://www.immport.org/shared/home)
FCGR3B	Immune	ImmPort Database (https://www.immport.org/shared/home)
NCR1	Immune	ImmPort Database (https://www.immport.org/shared/home)
NCR3	Immune	ImmPort Database (https://www.immport.org/shared/home)
CD247	Immune	ImmPort Database (https://www.immport.org/shared/home)
ZAP70	Immune	ImmPort Database (https://www.immport.org/shared/home)
LCP2	Immune	ImmPort Database (https://www.immport.org/shared/home)
LAT	Immune	ImmPort Database (https://www.immport.org/shared/home)
PLCG1	Immune	ImmPort Database (https://www.immport.org/shared/home)
SH3BP2	Immune	ImmPort Database (https://www.immport.org/shared/home)
FYN	Immune	ImmPort Database (https://www.immport.org/shared/home)
SHC2	Immune	ImmPort Database (https://www.immport.org/shared/home)
SHC4	Immune	ImmPort Database (https://www.immport.org/shared/home)
SHC3	Immune	ImmPort Database (https://www.immport.org/shared/home)
SHC1	Immune	ImmPort Database (https://www.immport.org/shared/home)
GRB2	Immune	ImmPort Database (https://www.immport.org/shared/home)
SOS1	Immune	ImmPort Database (https://www.immport.org/shared/home)
SOS2	Immune	ImmPort Database (https://www.immport.org/shared/home)
ARAF	Immune	ImmPort Database (https://www.immport.org/shared/home)
BRAF	Immune	ImmPort Database (https://www.immport.org/shared/home)
RAF1	Immune	ImmPort Database (https://www.immport.org/shared/home)
HCST	Immune	ImmPort Database (https://www.immport.org/shared/home)
CD48	Immune	ImmPort Database (https://www.immport.org/shared/home)
CD244	Immune	ImmPort Database (https://www.immport.org/shared/home)
PRKCA	Immune	ImmPort Database (https://www.immport.org/shared/home)
PRKCG	Immune	ImmPort Database (https://www.immport.org/shared/home)
SH2D1B	Immune	ImmPort Database (https://www.immport.org/shared/home)
SH2D1A	Immune	ImmPort Database (https://www.immport.org/shared/home)
FAS	Immune	ImmPort Database (https://www.immport.org/shared/home)
GZMB	Immune	ImmPort Database (https://www.immport.org/shared/home)
PRF1	Immune	ImmPort Database (https://www.immport.org/shared/home)
CASP3	Immune	ImmPort Database (https://www.immport.org/shared/home)
BID	Immune	ImmPort Database (https://www.immport.org/shared/home)
CD3D	Immune	ImmPort Database (https://www.immport.org/shared/home)
CD3E	Immune	ImmPort Database (https://www.immport.org/shared/home)
CD3G	Immune	ImmPort Database (https://www.immport.org/shared/home)
PTPRC	Immune	ImmPort Database (https://www.immport.org/shared/home)
ITK	Immune	ImmPort Database (https://www.immport.org/shared/home)
TEC	Immune	ImmPort Database (https://www.immport.org/shared/home)
NCK1	Immune	ImmPort Database (https://www.immport.org/shared/home)
NCK2	Immune	ImmPort Database (https://www.immport.org/shared/home)
GRAP2	Immune	ImmPort Database (https://www.immport.org/shared/home)
PAK2	Immune	ImmPort Database (https://www.immport.org/shared/home)
PAK3	Immune	ImmPort Database (https://www.immport.org/shared/home)
PAK4	Immune	ImmPort Database (https://www.immport.org/shared/home)
PAK6	Immune	ImmPort Database (https://www.immport.org/shared/home)
PAK5	Immune	ImmPort Database (https://www.immport.org/shared/home)
RHOA	Immune	ImmPort Database (https://www.immport.org/shared/home)
CDC42	Immune	ImmPort Database (https://www.immport.org/shared/home)
CD28	Immune	ImmPort Database (https://www.immport.org/shared/home)
ICOS	Immune	ImmPort Database (https://www.immport.org/shared/home)
MAP3K8	Immune	ImmPort Database (https://www.immport.org/shared/home)
MAP3K14	Immune	ImmPort Database (https://www.immport.org/shared/home)
CTLA4	Immune	ImmPort Database (https://www.immport.org/shared/home)
CBLC	Immune	ImmPort Database (https://www.immport.org/shared/home)
CBL	Immune	ImmPort Database (https://www.immport.org/shared/home)
CBLB	Immune	ImmPort Database (https://www.immport.org/shared/home)
CDK4	Immune	ImmPort Database (https://www.immport.org/shared/home)
RASGRP1	Immune	ImmPort Database (https://www.immport.org/shared/home)
PDK1	Immune	ImmPort Database (https://www.immport.org/shared/home)
PRKCQ	Immune	ImmPort Database (https://www.immport.org/shared/home)
TRAC	Immune	ImmPort Database (https://www.immport.org/shared/home)
TRAJ1	Immune	ImmPort Database (https://www.immport.org/shared/home)
TRAJ2	Immune	ImmPort Database (https://www.immport.org/shared/home)
TRAJ3	Immune	ImmPort Database (https://www.immport.org/shared/home)
TRAJ4	Immune	ImmPort Database (https://www.immport.org/shared/home)
TRAJ5	Immune	ImmPort Database (https://www.immport.org/shared/home)
TRAJ6	Immune	ImmPort Database (https://www.immport.org/shared/home)
TRAJ7	Immune	ImmPort Database (https://www.immport.org/shared/home)
TRAJ8	Immune	ImmPort Database (https://www.immport.org/shared/home)
TRAJ9	Immune	ImmPort Database (https://www.immport.org/shared/home)
TRAJ10	Immune	ImmPort Database (https://www.immport.org/shared/home)
TRAJ11	Immune	ImmPort Database (https://www.immport.org/shared/home)
TRAJ12	Immune	ImmPort Database (https://www.immport.org/shared/home)
TRAJ13	Immune	ImmPort Database (https://www.immport.org/shared/home)
TRAJ14	Immune	ImmPort Database (https://www.immport.org/shared/home)
TRAJ15	Immune	ImmPort Database (https://www.immport.org/shared/home)
TRAJ16	Immune	ImmPort Database (https://www.immport.org/shared/home)
TRAJ17	Immune	ImmPort Database (https://www.immport.org/shared/home)
TRAJ18	Immune	ImmPort Database (https://www.immport.org/shared/home)
TRAJ19	Immune	ImmPort Database (https://www.immport.org/shared/home)
TRAJ20	Immune	ImmPort Database (https://www.immport.org/shared/home)
TRAJ21	Immune	ImmPort Database (https://www.immport.org/shared/home)
TRAJ22	Immune	ImmPort Database (https://www.immport.org/shared/home)
TRAJ23	Immune	ImmPort Database (https://www.immport.org/shared/home)
TRAJ24	Immune	ImmPort Database (https://www.immport.org/shared/home)
TRAJ25	Immune	ImmPort Database (https://www.immport.org/shared/home)
TRAJ26	Immune	ImmPort Database (https://www.immport.org/shared/home)
TRAJ27	Immune	ImmPort Database (https://www.immport.org/shared/home)
TRAJ28	Immune	ImmPort Database (https://www.immport.org/shared/home)
TRAJ29	Immune	ImmPort Database (https://www.immport.org/shared/home)
TRAJ30	Immune	ImmPort Database (https://www.immport.org/shared/home)
TRAJ31	Immune	ImmPort Database (https://www.immport.org/shared/home)
TRAJ32	Immune	ImmPort Database (https://www.immport.org/shared/home)
TRAJ33	Immune	ImmPort Database (https://www.immport.org/shared/home)
TRAJ34	Immune	ImmPort Database (https://www.immport.org/shared/home)
TRAJ35	Immune	ImmPort Database (https://www.immport.org/shared/home)
TRAJ36	Immune	ImmPort Database (https://www.immport.org/shared/home)
TRAJ37	Immune	ImmPort Database (https://www.immport.org/shared/home)
TRAJ38	Immune	ImmPort Database (https://www.immport.org/shared/home)
TRAJ39	Immune	ImmPort Database (https://www.immport.org/shared/home)
TRAJ40	Immune	ImmPort Database (https://www.immport.org/shared/home)
TRAJ41	Immune	ImmPort Database (https://www.immport.org/shared/home)
TRAJ42	Immune	ImmPort Database (https://www.immport.org/shared/home)
TRAJ43	Immune	ImmPort Database (https://www.immport.org/shared/home)
TRAJ44	Immune	ImmPort Database (https://www.immport.org/shared/home)
TRAJ45	Immune	ImmPort Database (https://www.immport.org/shared/home)
TRAJ46	Immune	ImmPort Database (https://www.immport.org/shared/home)
TRAJ47	Immune	ImmPort Database (https://www.immport.org/shared/home)
TRAJ48	Immune	ImmPort Database (https://www.immport.org/shared/home)
TRAJ49	Immune	ImmPort Database (https://www.immport.org/shared/home)
TRAJ50	Immune	ImmPort Database (https://www.immport.org/shared/home)
TRAJ52	Immune	ImmPort Database (https://www.immport.org/shared/home)
TRAJ53	Immune	ImmPort Database (https://www.immport.org/shared/home)
TRAJ54	Immune	ImmPort Database (https://www.immport.org/shared/home)
TRAJ56	Immune	ImmPort Database (https://www.immport.org/shared/home)
TRAJ57	Immune	ImmPort Database (https://www.immport.org/shared/home)
TRAJ58	Immune	ImmPort Database (https://www.immport.org/shared/home)
TRAJ59	Immune	ImmPort Database (https://www.immport.org/shared/home)
TRAJ61	Immune	ImmPort Database (https://www.immport.org/shared/home)
TRAV1-1	Immune	ImmPort Database (https://www.immport.org/shared/home)
TRAV1-2	Immune	ImmPort Database (https://www.immport.org/shared/home)
TRAV2	Immune	ImmPort Database (https://www.immport.org/shared/home)
TRAV3	Immune	ImmPort Database (https://www.immport.org/shared/home)
TRAV4	Immune	ImmPort Database (https://www.immport.org/shared/home)
TRAV5	Immune	ImmPort Database (https://www.immport.org/shared/home)
TRAV7	Immune	ImmPort Database (https://www.immport.org/shared/home)
TRAV8-1	Immune	ImmPort Database (https://www.immport.org/shared/home)
TRAV8-2	Immune	ImmPort Database (https://www.immport.org/shared/home)
TRAV8-3	Immune	ImmPort Database (https://www.immport.org/shared/home)
TRAV8-4	Immune	ImmPort Database (https://www.immport.org/shared/home)
TRAV8-6	Immune	ImmPort Database (https://www.immport.org/shared/home)
TRAV8-7	Immune	ImmPort Database (https://www.immport.org/shared/home)
TRAV9-1	Immune	ImmPort Database (https://www.immport.org/shared/home)
TRAV9-2	Immune	ImmPort Database (https://www.immport.org/shared/home)
TRAV10	Immune	ImmPort Database (https://www.immport.org/shared/home)
TRAV12-1	Immune	ImmPort Database (https://www.immport.org/shared/home)
TRAV12-2	Immune	ImmPort Database (https://www.immport.org/shared/home)
TRAV12-3	Immune	ImmPort Database (https://www.immport.org/shared/home)
TRAV13-1	Immune	ImmPort Database (https://www.immport.org/shared/home)
TRAV13-2	Immune	ImmPort Database (https://www.immport.org/shared/home)
TRAV14DV4	Immune	ImmPort Database (https://www.immport.org/shared/home)
TRAV16	Immune	ImmPort Database (https://www.immport.org/shared/home)
TRAV17	Immune	ImmPort Database (https://www.immport.org/shared/home)
TRAV18	Immune	ImmPort Database (https://www.immport.org/shared/home)
TRAV19	Immune	ImmPort Database (https://www.immport.org/shared/home)
TRAV20	Immune	ImmPort Database (https://www.immport.org/shared/home)
TRAV21	Immune	ImmPort Database (https://www.immport.org/shared/home)
TRAV22	Immune	ImmPort Database (https://www.immport.org/shared/home)
TRAV23DV6	Immune	ImmPort Database (https://www.immport.org/shared/home)
TRAV24	Immune	ImmPort Database (https://www.immport.org/shared/home)
TRAV25	Immune	ImmPort Database (https://www.immport.org/shared/home)
TRAV26-1	Immune	ImmPort Database (https://www.immport.org/shared/home)
TRAV26-2	Immune	ImmPort Database (https://www.immport.org/shared/home)
TRAV27	Immune	ImmPort Database (https://www.immport.org/shared/home)
TRAV29DV5	Immune	ImmPort Database (https://www.immport.org/shared/home)
TRAV30	Immune	ImmPort Database (https://www.immport.org/shared/home)
TRAV34	Immune	ImmPort Database (https://www.immport.org/shared/home)
TRAV35	Immune	ImmPort Database (https://www.immport.org/shared/home)
TRAV36DV7	Immune	ImmPort Database (https://www.immport.org/shared/home)
TRAV38-1	Immune	ImmPort Database (https://www.immport.org/shared/home)
TRAV38-2DV8	Immune	ImmPort Database (https://www.immport.org/shared/home)
TRAV39	Immune	ImmPort Database (https://www.immport.org/shared/home)
TRAV40	Immune	ImmPort Database (https://www.immport.org/shared/home)
TRAV41	Immune	ImmPort Database (https://www.immport.org/shared/home)
TRBC1	Immune	ImmPort Database (https://www.immport.org/shared/home)
TRBC2	Immune	ImmPort Database (https://www.immport.org/shared/home)
TRBD1	Immune	ImmPort Database (https://www.immport.org/shared/home)
TRBD2	Immune	ImmPort Database (https://www.immport.org/shared/home)
TRBJ1-1	Immune	ImmPort Database (https://www.immport.org/shared/home)
TRBJ1-2	Immune	ImmPort Database (https://www.immport.org/shared/home)
TRBJ1-3	Immune	ImmPort Database (https://www.immport.org/shared/home)
TRBJ1-4	Immune	ImmPort Database (https://www.immport.org/shared/home)
TRBJ1-5	Immune	ImmPort Database (https://www.immport.org/shared/home)
TRBJ1-6	Immune	ImmPort Database (https://www.immport.org/shared/home)
TRBJ2-1	Immune	ImmPort Database (https://www.immport.org/shared/home)
TRBJ2-2	Immune	ImmPort Database (https://www.immport.org/shared/home)
TRBJ2-3	Immune	ImmPort Database (https://www.immport.org/shared/home)
TRBJ2-4	Immune	ImmPort Database (https://www.immport.org/shared/home)
TRBJ2-5	Immune	ImmPort Database (https://www.immport.org/shared/home)
TRBJ2-6	Immune	ImmPort Database (https://www.immport.org/shared/home)
TRBJ2-7	Immune	ImmPort Database (https://www.immport.org/shared/home)
TRBV2	Immune	ImmPort Database (https://www.immport.org/shared/home)
TRBV3-1	Immune	ImmPort Database (https://www.immport.org/shared/home)
TRBV4-1	Immune	ImmPort Database (https://www.immport.org/shared/home)
TRBV4-2	Immune	ImmPort Database (https://www.immport.org/shared/home)
TRBV4-3	Immune	ImmPort Database (https://www.immport.org/shared/home)
TRBV5-1	Immune	ImmPort Database (https://www.immport.org/shared/home)
TRBV5-4	Immune	ImmPort Database (https://www.immport.org/shared/home)
TRBV5-5	Immune	ImmPort Database (https://www.immport.org/shared/home)
TRBV5-6	Immune	ImmPort Database (https://www.immport.org/shared/home)
TRBV5-7	Immune	ImmPort Database (https://www.immport.org/shared/home)
TRBV5-8	Immune	ImmPort Database (https://www.immport.org/shared/home)
TRBV6-1	Immune	ImmPort Database (https://www.immport.org/shared/home)
TRBV6-2	Immune	ImmPort Database (https://www.immport.org/shared/home)
TRBV6-3	Immune	ImmPort Database (https://www.immport.org/shared/home)
TRBV6-4	Immune	ImmPort Database (https://www.immport.org/shared/home)
TRBV6-5	Immune	ImmPort Database (https://www.immport.org/shared/home)
TRBV6-6	Immune	ImmPort Database (https://www.immport.org/shared/home)
TRBV6-7	Immune	ImmPort Database (https://www.immport.org/shared/home)
TRBV6-8	Immune	ImmPort Database (https://www.immport.org/shared/home)
TRBV6-9	Immune	ImmPort Database (https://www.immport.org/shared/home)
TRBV7-2	Immune	ImmPort Database (https://www.immport.org/shared/home)
TRBV7-3	Immune	ImmPort Database (https://www.immport.org/shared/home)
TRBV7-4	Immune	ImmPort Database (https://www.immport.org/shared/home)
TRBV7-6	Immune	ImmPort Database (https://www.immport.org/shared/home)
TRBV7-7	Immune	ImmPort Database (https://www.immport.org/shared/home)
TRBV7-8	Immune	ImmPort Database (https://www.immport.org/shared/home)
TRBV7-9	Immune	ImmPort Database (https://www.immport.org/shared/home)
TRBV9	Immune	ImmPort Database (https://www.immport.org/shared/home)
TRBV10-1	Immune	ImmPort Database (https://www.immport.org/shared/home)
TRBV10-2	Immune	ImmPort Database (https://www.immport.org/shared/home)
TRBV10-3	Immune	ImmPort Database (https://www.immport.org/shared/home)
TRBV11-1	Immune	ImmPort Database (https://www.immport.org/shared/home)
TRBV11-2	Immune	ImmPort Database (https://www.immport.org/shared/home)
TRBV11-3	Immune	ImmPort Database (https://www.immport.org/shared/home)
TRBV12-3	Immune	ImmPort Database (https://www.immport.org/shared/home)
TRBV12-4	Immune	ImmPort Database (https://www.immport.org/shared/home)
TRBV12-5	Immune	ImmPort Database (https://www.immport.org/shared/home)
TRBV13	Immune	ImmPort Database (https://www.immport.org/shared/home)
TRBV14	Immune	ImmPort Database (https://www.immport.org/shared/home)
TRBV15	Immune	ImmPort Database (https://www.immport.org/shared/home)
TRBV16	Immune	ImmPort Database (https://www.immport.org/shared/home)
TRBV17	Immune	ImmPort Database (https://www.immport.org/shared/home)
TRBV18	Immune	ImmPort Database (https://www.immport.org/shared/home)
TRBV19	Immune	ImmPort Database (https://www.immport.org/shared/home)
TRBV20-1	Immune	ImmPort Database (https://www.immport.org/shared/home)
TRBV24-1	Immune	ImmPort Database (https://www.immport.org/shared/home)
TRBV25-1	Immune	ImmPort Database (https://www.immport.org/shared/home)
TRBV27	Immune	ImmPort Database (https://www.immport.org/shared/home)
TRBV28	Immune	ImmPort Database (https://www.immport.org/shared/home)
TRBV29-1	Immune	ImmPort Database (https://www.immport.org/shared/home)
TRBV30	Immune	ImmPort Database (https://www.immport.org/shared/home)
TRDC	Immune	ImmPort Database (https://www.immport.org/shared/home)
TRDD1	Immune	ImmPort Database (https://www.immport.org/shared/home)
TRDD2	Immune	ImmPort Database (https://www.immport.org/shared/home)
TRDD3	Immune	ImmPort Database (https://www.immport.org/shared/home)
TRDJ1	Immune	ImmPort Database (https://www.immport.org/shared/home)
TRDJ2	Immune	ImmPort Database (https://www.immport.org/shared/home)
TRDJ3	Immune	ImmPort Database (https://www.immport.org/shared/home)
TRDJ4	Immune	ImmPort Database (https://www.immport.org/shared/home)
TRDV1	Immune	ImmPort Database (https://www.immport.org/shared/home)
TRDV2	Immune	ImmPort Database (https://www.immport.org/shared/home)
TRDV3	Immune	ImmPort Database (https://www.immport.org/shared/home)
TRGV9	Immune	ImmPort Database (https://www.immport.org/shared/home)
TRGV8	Immune	ImmPort Database (https://www.immport.org/shared/home)
TRGV5	Immune	ImmPort Database (https://www.immport.org/shared/home)
TRGV4	Immune	ImmPort Database (https://www.immport.org/shared/home)
TRGV3	Immune	ImmPort Database (https://www.immport.org/shared/home)
TRGV2	Immune	ImmPort Database (https://www.immport.org/shared/home)
TRGJP2	Immune	ImmPort Database (https://www.immport.org/shared/home)
TRGJP1	Immune	ImmPort Database (https://www.immport.org/shared/home)
TRGJP	Immune	ImmPort Database (https://www.immport.org/shared/home)
TRGJ2	Immune	ImmPort Database (https://www.immport.org/shared/home)
TRGJ1	Immune	ImmPort Database (https://www.immport.org/shared/home)
TRGC2	Immune	ImmPort Database (https://www.immport.org/shared/home)
TRGC1	Immune	ImmPort Database (https://www.immport.org/shared/home)
TRAV6	Immune	ImmPort Database (https://www.immport.org/shared/home)
ABCB6	GLYCOLYSIS	MSIGDB Database (http://www.gsea-msigdb.org/gsea/msigdb/geneset_page.jsp?geneSetName=HALLMARK_GLYCOLYSIS&keywords=glycolysis)
ADORA2B	GLYCOLYSIS	MSIGDB Database (http://www.gsea-msigdb.org/gsea/msigdb/geneset_page.jsp?geneSetName=HALLMARK_GLYCOLYSIS&keywords=glycolysis)
AGL	GLYCOLYSIS	MSIGDB Database (http://www.gsea-msigdb.org/gsea/msigdb/geneset_page.jsp?geneSetName=HALLMARK_GLYCOLYSIS&keywords=glycolysis)
AGRN	GLYCOLYSIS	MSIGDB Database (http://www.gsea-msigdb.org/gsea/msigdb/geneset_page.jsp?geneSetName=HALLMARK_GLYCOLYSIS&keywords=glycolysis)
AK3	GLYCOLYSIS	MSIGDB Database (http://www.gsea-msigdb.org/gsea/msigdb/geneset_page.jsp?geneSetName=HALLMARK_GLYCOLYSIS&keywords=glycolysis)
AK4	GLYCOLYSIS	MSIGDB Database (http://www.gsea-msigdb.org/gsea/msigdb/geneset_page.jsp?geneSetName=HALLMARK_GLYCOLYSIS&keywords=glycolysis)
AKR1A1	GLYCOLYSIS	MSIGDB Database (http://www.gsea-msigdb.org/gsea/msigdb/geneset_page.jsp?geneSetName=HALLMARK_GLYCOLYSIS&keywords=glycolysis)
ALDH7A1	GLYCOLYSIS	MSIGDB Database (http://www.gsea-msigdb.org/gsea/msigdb/geneset_page.jsp?geneSetName=HALLMARK_GLYCOLYSIS&keywords=glycolysis)
ALDH9A1	GLYCOLYSIS	MSIGDB Database (http://www.gsea-msigdb.org/gsea/msigdb/geneset_page.jsp?geneSetName=HALLMARK_GLYCOLYSIS&keywords=glycolysis)
ALDOA	GLYCOLYSIS	MSIGDB Database (http://www.gsea-msigdb.org/gsea/msigdb/geneset_page.jsp?geneSetName=HALLMARK_GLYCOLYSIS&keywords=glycolysis)
ALDOB	GLYCOLYSIS	MSIGDB Database (http://www.gsea-msigdb.org/gsea/msigdb/geneset_page.jsp?geneSetName=HALLMARK_GLYCOLYSIS&keywords=glycolysis)
ALG1	GLYCOLYSIS	MSIGDB Database (http://www.gsea-msigdb.org/gsea/msigdb/geneset_page.jsp?geneSetName=HALLMARK_GLYCOLYSIS&keywords=glycolysis)
ANG	GLYCOLYSIS	MSIGDB Database (http://www.gsea-msigdb.org/gsea/msigdb/geneset_page.jsp?geneSetName=HALLMARK_GLYCOLYSIS&keywords=glycolysis)
ANKZF1	GLYCOLYSIS	MSIGDB Database (http://www.gsea-msigdb.org/gsea/msigdb/geneset_page.jsp?geneSetName=HALLMARK_GLYCOLYSIS&keywords=glycolysis)
ARPP19	GLYCOLYSIS	MSIGDB Database (http://www.gsea-msigdb.org/gsea/msigdb/geneset_page.jsp?geneSetName=HALLMARK_GLYCOLYSIS&keywords=glycolysis)
AURKA	GLYCOLYSIS	MSIGDB Database (http://www.gsea-msigdb.org/gsea/msigdb/geneset_page.jsp?geneSetName=HALLMARK_GLYCOLYSIS&keywords=glycolysis)
B3GALT6	GLYCOLYSIS	MSIGDB Database (http://www.gsea-msigdb.org/gsea/msigdb/geneset_page.jsp?geneSetName=HALLMARK_GLYCOLYSIS&keywords=glycolysis)
B3GAT1	GLYCOLYSIS	MSIGDB Database (http://www.gsea-msigdb.org/gsea/msigdb/geneset_page.jsp?geneSetName=HALLMARK_GLYCOLYSIS&keywords=glycolysis)
B3GAT3	GLYCOLYSIS	MSIGDB Database (http://www.gsea-msigdb.org/gsea/msigdb/geneset_page.jsp?geneSetName=HALLMARK_GLYCOLYSIS&keywords=glycolysis)
B3GNT3	GLYCOLYSIS	MSIGDB Database (http://www.gsea-msigdb.org/gsea/msigdb/geneset_page.jsp?geneSetName=HALLMARK_GLYCOLYSIS&keywords=glycolysis)
B4GALT1	GLYCOLYSIS	MSIGDB Database (http://www.gsea-msigdb.org/gsea/msigdb/geneset_page.jsp?geneSetName=HALLMARK_GLYCOLYSIS&keywords=glycolysis)
B4GALT2	GLYCOLYSIS	MSIGDB Database (http://www.gsea-msigdb.org/gsea/msigdb/geneset_page.jsp?geneSetName=HALLMARK_GLYCOLYSIS&keywords=glycolysis)
B4GALT4	GLYCOLYSIS	MSIGDB Database (http://www.gsea-msigdb.org/gsea/msigdb/geneset_page.jsp?geneSetName=HALLMARK_GLYCOLYSIS&keywords=glycolysis)
B4GALT7	GLYCOLYSIS	MSIGDB Database (http://www.gsea-msigdb.org/gsea/msigdb/geneset_page.jsp?geneSetName=HALLMARK_GLYCOLYSIS&keywords=glycolysis)
BIK	GLYCOLYSIS	MSIGDB Database (http://www.gsea-msigdb.org/gsea/msigdb/geneset_page.jsp?geneSetName=HALLMARK_GLYCOLYSIS&keywords=glycolysis)
BPNT1	GLYCOLYSIS	MSIGDB Database (http://www.gsea-msigdb.org/gsea/msigdb/geneset_page.jsp?geneSetName=HALLMARK_GLYCOLYSIS&keywords=glycolysis)
CACNA1H	GLYCOLYSIS	MSIGDB Database (http://www.gsea-msigdb.org/gsea/msigdb/geneset_page.jsp?geneSetName=HALLMARK_GLYCOLYSIS&keywords=glycolysis)
CAPN5	GLYCOLYSIS	MSIGDB Database (http://www.gsea-msigdb.org/gsea/msigdb/geneset_page.jsp?geneSetName=HALLMARK_GLYCOLYSIS&keywords=glycolysis)
CASP6	GLYCOLYSIS	MSIGDB Database (http://www.gsea-msigdb.org/gsea/msigdb/geneset_page.jsp?geneSetName=HALLMARK_GLYCOLYSIS&keywords=glycolysis)
CD44	GLYCOLYSIS	MSIGDB Database (http://www.gsea-msigdb.org/gsea/msigdb/geneset_page.jsp?geneSetName=HALLMARK_GLYCOLYSIS&keywords=glycolysis)
CDK1	GLYCOLYSIS	MSIGDB Database (http://www.gsea-msigdb.org/gsea/msigdb/geneset_page.jsp?geneSetName=HALLMARK_GLYCOLYSIS&keywords=glycolysis)
CENPA	GLYCOLYSIS	MSIGDB Database (http://www.gsea-msigdb.org/gsea/msigdb/geneset_page.jsp?geneSetName=HALLMARK_GLYCOLYSIS&keywords=glycolysis)
CHPF	GLYCOLYSIS	MSIGDB Database (http://www.gsea-msigdb.org/gsea/msigdb/geneset_page.jsp?geneSetName=HALLMARK_GLYCOLYSIS&keywords=glycolysis)
CHPF2	GLYCOLYSIS	MSIGDB Database (http://www.gsea-msigdb.org/gsea/msigdb/geneset_page.jsp?geneSetName=HALLMARK_GLYCOLYSIS&keywords=glycolysis)
CHST1	GLYCOLYSIS	MSIGDB Database (http://www.gsea-msigdb.org/gsea/msigdb/geneset_page.jsp?geneSetName=HALLMARK_GLYCOLYSIS&keywords=glycolysis)
CHST12	GLYCOLYSIS	MSIGDB Database (http://www.gsea-msigdb.org/gsea/msigdb/geneset_page.jsp?geneSetName=HALLMARK_GLYCOLYSIS&keywords=glycolysis)
CHST2	GLYCOLYSIS	MSIGDB Database (http://www.gsea-msigdb.org/gsea/msigdb/geneset_page.jsp?geneSetName=HALLMARK_GLYCOLYSIS&keywords=glycolysis)
CHST4	GLYCOLYSIS	MSIGDB Database (http://www.gsea-msigdb.org/gsea/msigdb/geneset_page.jsp?geneSetName=HALLMARK_GLYCOLYSIS&keywords=glycolysis)
CHST6	GLYCOLYSIS	MSIGDB Database (http://www.gsea-msigdb.org/gsea/msigdb/geneset_page.jsp?geneSetName=HALLMARK_GLYCOLYSIS&keywords=glycolysis)
CITED2	GLYCOLYSIS	MSIGDB Database (http://www.gsea-msigdb.org/gsea/msigdb/geneset_page.jsp?geneSetName=HALLMARK_GLYCOLYSIS&keywords=glycolysis)
CLDN3	GLYCOLYSIS	MSIGDB Database (http://www.gsea-msigdb.org/gsea/msigdb/geneset_page.jsp?geneSetName=HALLMARK_GLYCOLYSIS&keywords=glycolysis)
CLDN9	GLYCOLYSIS	MSIGDB Database (http://www.gsea-msigdb.org/gsea/msigdb/geneset_page.jsp?geneSetName=HALLMARK_GLYCOLYSIS&keywords=glycolysis)
CLN6	GLYCOLYSIS	MSIGDB Database (http://www.gsea-msigdb.org/gsea/msigdb/geneset_page.jsp?geneSetName=HALLMARK_GLYCOLYSIS&keywords=glycolysis)
COG2	GLYCOLYSIS	MSIGDB Database (http://www.gsea-msigdb.org/gsea/msigdb/geneset_page.jsp?geneSetName=HALLMARK_GLYCOLYSIS&keywords=glycolysis)
COL5A1	GLYCOLYSIS	MSIGDB Database (http://www.gsea-msigdb.org/gsea/msigdb/geneset_page.jsp?geneSetName=HALLMARK_GLYCOLYSIS&keywords=glycolysis)
COPB2	GLYCOLYSIS	MSIGDB Database (http://www.gsea-msigdb.org/gsea/msigdb/geneset_page.jsp?geneSetName=HALLMARK_GLYCOLYSIS&keywords=glycolysis)
CTH	GLYCOLYSIS	MSIGDB Database (http://www.gsea-msigdb.org/gsea/msigdb/geneset_page.jsp?geneSetName=HALLMARK_GLYCOLYSIS&keywords=glycolysis)
CYB5A	GLYCOLYSIS	MSIGDB Database (http://www.gsea-msigdb.org/gsea/msigdb/geneset_page.jsp?geneSetName=HALLMARK_GLYCOLYSIS&keywords=glycolysis)
DCN	GLYCOLYSIS	MSIGDB Database (http://www.gsea-msigdb.org/gsea/msigdb/geneset_page.jsp?geneSetName=HALLMARK_GLYCOLYSIS&keywords=glycolysis)
DDIT4	GLYCOLYSIS	MSIGDB Database (http://www.gsea-msigdb.org/gsea/msigdb/geneset_page.jsp?geneSetName=HALLMARK_GLYCOLYSIS&keywords=glycolysis)
DEPDC1	GLYCOLYSIS	MSIGDB Database (http://www.gsea-msigdb.org/gsea/msigdb/geneset_page.jsp?geneSetName=HALLMARK_GLYCOLYSIS&keywords=glycolysis)
DLD	GLYCOLYSIS	MSIGDB Database (http://www.gsea-msigdb.org/gsea/msigdb/geneset_page.jsp?geneSetName=HALLMARK_GLYCOLYSIS&keywords=glycolysis)
DPYSL4	GLYCOLYSIS	MSIGDB Database (http://www.gsea-msigdb.org/gsea/msigdb/geneset_page.jsp?geneSetName=HALLMARK_GLYCOLYSIS&keywords=glycolysis)
DSC2	GLYCOLYSIS	MSIGDB Database (http://www.gsea-msigdb.org/gsea/msigdb/geneset_page.jsp?geneSetName=HALLMARK_GLYCOLYSIS&keywords=glycolysis)
EFNA3	GLYCOLYSIS	MSIGDB Database (http://www.gsea-msigdb.org/gsea/msigdb/geneset_page.jsp?geneSetName=HALLMARK_GLYCOLYSIS&keywords=glycolysis)
EGLN3	GLYCOLYSIS	MSIGDB Database (http://www.gsea-msigdb.org/gsea/msigdb/geneset_page.jsp?geneSetName=HALLMARK_GLYCOLYSIS&keywords=glycolysis)
ELF3	GLYCOLYSIS	MSIGDB Database (http://www.gsea-msigdb.org/gsea/msigdb/geneset_page.jsp?geneSetName=HALLMARK_GLYCOLYSIS&keywords=glycolysis)
ENO1	GLYCOLYSIS	MSIGDB Database (http://www.gsea-msigdb.org/gsea/msigdb/geneset_page.jsp?geneSetName=HALLMARK_GLYCOLYSIS&keywords=glycolysis)
ENO2	GLYCOLYSIS	MSIGDB Database (http://www.gsea-msigdb.org/gsea/msigdb/geneset_page.jsp?geneSetName=HALLMARK_GLYCOLYSIS&keywords=glycolysis)
ERO1A	GLYCOLYSIS	MSIGDB Database (http://www.gsea-msigdb.org/gsea/msigdb/geneset_page.jsp?geneSetName=HALLMARK_GLYCOLYSIS&keywords=glycolysis)
EXT1	GLYCOLYSIS	MSIGDB Database (http://www.gsea-msigdb.org/gsea/msigdb/geneset_page.jsp?geneSetName=HALLMARK_GLYCOLYSIS&keywords=glycolysis)
EXT2	GLYCOLYSIS	MSIGDB Database (http://www.gsea-msigdb.org/gsea/msigdb/geneset_page.jsp?geneSetName=HALLMARK_GLYCOLYSIS&keywords=glycolysis)
FAM162A	GLYCOLYSIS	MSIGDB Database (http://www.gsea-msigdb.org/gsea/msigdb/geneset_page.jsp?geneSetName=HALLMARK_GLYCOLYSIS&keywords=glycolysis)
FBP2	GLYCOLYSIS	MSIGDB Database (http://www.gsea-msigdb.org/gsea/msigdb/geneset_page.jsp?geneSetName=HALLMARK_GLYCOLYSIS&keywords=glycolysis)
FKBP4	GLYCOLYSIS	MSIGDB Database (http://www.gsea-msigdb.org/gsea/msigdb/geneset_page.jsp?geneSetName=HALLMARK_GLYCOLYSIS&keywords=glycolysis)
FUT8	GLYCOLYSIS	MSIGDB Database (http://www.gsea-msigdb.org/gsea/msigdb/geneset_page.jsp?geneSetName=HALLMARK_GLYCOLYSIS&keywords=glycolysis)
G6PD	GLYCOLYSIS	MSIGDB Database (http://www.gsea-msigdb.org/gsea/msigdb/geneset_page.jsp?geneSetName=HALLMARK_GLYCOLYSIS&keywords=glycolysis)
GAL3ST1	GLYCOLYSIS	MSIGDB Database (http://www.gsea-msigdb.org/gsea/msigdb/geneset_page.jsp?geneSetName=HALLMARK_GLYCOLYSIS&keywords=glycolysis)
GALE	GLYCOLYSIS	MSIGDB Database (http://www.gsea-msigdb.org/gsea/msigdb/geneset_page.jsp?geneSetName=HALLMARK_GLYCOLYSIS&keywords=glycolysis)
GALK1	GLYCOLYSIS	MSIGDB Database (http://www.gsea-msigdb.org/gsea/msigdb/geneset_page.jsp?geneSetName=HALLMARK_GLYCOLYSIS&keywords=glycolysis)
GALK2	GLYCOLYSIS	MSIGDB Database (http://www.gsea-msigdb.org/gsea/msigdb/geneset_page.jsp?geneSetName=HALLMARK_GLYCOLYSIS&keywords=glycolysis)
GAPDHS	GLYCOLYSIS	MSIGDB Database (http://www.gsea-msigdb.org/gsea/msigdb/geneset_page.jsp?geneSetName=HALLMARK_GLYCOLYSIS&keywords=glycolysis)
GCLC	GLYCOLYSIS	MSIGDB Database (http://www.gsea-msigdb.org/gsea/msigdb/geneset_page.jsp?geneSetName=HALLMARK_GLYCOLYSIS&keywords=glycolysis)
GFPT1	GLYCOLYSIS	MSIGDB Database (http://www.gsea-msigdb.org/gsea/msigdb/geneset_page.jsp?geneSetName=HALLMARK_GLYCOLYSIS&keywords=glycolysis)
GFUS	GLYCOLYSIS	MSIGDB Database (http://www.gsea-msigdb.org/gsea/msigdb/geneset_page.jsp?geneSetName=HALLMARK_GLYCOLYSIS&keywords=glycolysis)
GLCE	GLYCOLYSIS	MSIGDB Database (http://www.gsea-msigdb.org/gsea/msigdb/geneset_page.jsp?geneSetName=HALLMARK_GLYCOLYSIS&keywords=glycolysis)
GLRX	GLYCOLYSIS	MSIGDB Database (http://www.gsea-msigdb.org/gsea/msigdb/geneset_page.jsp?geneSetName=HALLMARK_GLYCOLYSIS&keywords=glycolysis)
GMPPA	GLYCOLYSIS	MSIGDB Database (http://www.gsea-msigdb.org/gsea/msigdb/geneset_page.jsp?geneSetName=HALLMARK_GLYCOLYSIS&keywords=glycolysis)
GMPPB	GLYCOLYSIS	MSIGDB Database (http://www.gsea-msigdb.org/gsea/msigdb/geneset_page.jsp?geneSetName=HALLMARK_GLYCOLYSIS&keywords=glycolysis)
GNE	GLYCOLYSIS	MSIGDB Database (http://www.gsea-msigdb.org/gsea/msigdb/geneset_page.jsp?geneSetName=HALLMARK_GLYCOLYSIS&keywords=glycolysis)
GNPDA1	GLYCOLYSIS	MSIGDB Database (http://www.gsea-msigdb.org/gsea/msigdb/geneset_page.jsp?geneSetName=HALLMARK_GLYCOLYSIS&keywords=glycolysis)
GOT1	GLYCOLYSIS	MSIGDB Database (http://www.gsea-msigdb.org/gsea/msigdb/geneset_page.jsp?geneSetName=HALLMARK_GLYCOLYSIS&keywords=glycolysis)
GOT2	GLYCOLYSIS	MSIGDB Database (http://www.gsea-msigdb.org/gsea/msigdb/geneset_page.jsp?geneSetName=HALLMARK_GLYCOLYSIS&keywords=glycolysis)
GPC1	GLYCOLYSIS	MSIGDB Database (http://www.gsea-msigdb.org/gsea/msigdb/geneset_page.jsp?geneSetName=HALLMARK_GLYCOLYSIS&keywords=glycolysis)
GPC3	GLYCOLYSIS	MSIGDB Database (http://www.gsea-msigdb.org/gsea/msigdb/geneset_page.jsp?geneSetName=HALLMARK_GLYCOLYSIS&keywords=glycolysis)
GPC4	GLYCOLYSIS	MSIGDB Database (http://www.gsea-msigdb.org/gsea/msigdb/geneset_page.jsp?geneSetName=HALLMARK_GLYCOLYSIS&keywords=glycolysis)
GPR87	GLYCOLYSIS	MSIGDB Database (http://www.gsea-msigdb.org/gsea/msigdb/geneset_page.jsp?geneSetName=HALLMARK_GLYCOLYSIS&keywords=glycolysis)
GUSB	GLYCOLYSIS	MSIGDB Database (http://www.gsea-msigdb.org/gsea/msigdb/geneset_page.jsp?geneSetName=HALLMARK_GLYCOLYSIS&keywords=glycolysis)
GYS1	GLYCOLYSIS	MSIGDB Database (http://www.gsea-msigdb.org/gsea/msigdb/geneset_page.jsp?geneSetName=HALLMARK_GLYCOLYSIS&keywords=glycolysis)
GYS2	GLYCOLYSIS	MSIGDB Database (http://www.gsea-msigdb.org/gsea/msigdb/geneset_page.jsp?geneSetName=HALLMARK_GLYCOLYSIS&keywords=glycolysis)
HAX1	GLYCOLYSIS	MSIGDB Database (http://www.gsea-msigdb.org/gsea/msigdb/geneset_page.jsp?geneSetName=HALLMARK_GLYCOLYSIS&keywords=glycolysis)
HDLBP	GLYCOLYSIS	MSIGDB Database (http://www.gsea-msigdb.org/gsea/msigdb/geneset_page.jsp?geneSetName=HALLMARK_GLYCOLYSIS&keywords=glycolysis)
HK2	GLYCOLYSIS	MSIGDB Database (http://www.gsea-msigdb.org/gsea/msigdb/geneset_page.jsp?geneSetName=HALLMARK_GLYCOLYSIS&keywords=glycolysis)
HMMR	GLYCOLYSIS	MSIGDB Database (http://www.gsea-msigdb.org/gsea/msigdb/geneset_page.jsp?geneSetName=HALLMARK_GLYCOLYSIS&keywords=glycolysis)
HOMER1	GLYCOLYSIS	MSIGDB Database (http://www.gsea-msigdb.org/gsea/msigdb/geneset_page.jsp?geneSetName=HALLMARK_GLYCOLYSIS&keywords=glycolysis)
HS2ST1	GLYCOLYSIS	MSIGDB Database (http://www.gsea-msigdb.org/gsea/msigdb/geneset_page.jsp?geneSetName=HALLMARK_GLYCOLYSIS&keywords=glycolysis)
HS6ST2	GLYCOLYSIS	MSIGDB Database (http://www.gsea-msigdb.org/gsea/msigdb/geneset_page.jsp?geneSetName=HALLMARK_GLYCOLYSIS&keywords=glycolysis)
IDH1	GLYCOLYSIS	MSIGDB Database (http://www.gsea-msigdb.org/gsea/msigdb/geneset_page.jsp?geneSetName=HALLMARK_GLYCOLYSIS&keywords=glycolysis)
IDUA	GLYCOLYSIS	MSIGDB Database (http://www.gsea-msigdb.org/gsea/msigdb/geneset_page.jsp?geneSetName=HALLMARK_GLYCOLYSIS&keywords=glycolysis)
IER3	GLYCOLYSIS	MSIGDB Database (http://www.gsea-msigdb.org/gsea/msigdb/geneset_page.jsp?geneSetName=HALLMARK_GLYCOLYSIS&keywords=glycolysis)
IGFBP3	GLYCOLYSIS	MSIGDB Database (http://www.gsea-msigdb.org/gsea/msigdb/geneset_page.jsp?geneSetName=HALLMARK_GLYCOLYSIS&keywords=glycolysis)
IRS2	GLYCOLYSIS	MSIGDB Database (http://www.gsea-msigdb.org/gsea/msigdb/geneset_page.jsp?geneSetName=HALLMARK_GLYCOLYSIS&keywords=glycolysis)
KDELR3	GLYCOLYSIS	MSIGDB Database (http://www.gsea-msigdb.org/gsea/msigdb/geneset_page.jsp?geneSetName=HALLMARK_GLYCOLYSIS&keywords=glycolysis)
KIF20A	GLYCOLYSIS	MSIGDB Database (http://www.gsea-msigdb.org/gsea/msigdb/geneset_page.jsp?geneSetName=HALLMARK_GLYCOLYSIS&keywords=glycolysis)
KIF2A	GLYCOLYSIS	MSIGDB Database (http://www.gsea-msigdb.org/gsea/msigdb/geneset_page.jsp?geneSetName=HALLMARK_GLYCOLYSIS&keywords=glycolysis)
LCT	GLYCOLYSIS	MSIGDB Database (http://www.gsea-msigdb.org/gsea/msigdb/geneset_page.jsp?geneSetName=HALLMARK_GLYCOLYSIS&keywords=glycolysis)
LDHA	GLYCOLYSIS	MSIGDB Database (http://www.gsea-msigdb.org/gsea/msigdb/geneset_page.jsp?geneSetName=HALLMARK_GLYCOLYSIS&keywords=glycolysis)
LDHC	GLYCOLYSIS	MSIGDB Database (http://www.gsea-msigdb.org/gsea/msigdb/geneset_page.jsp?geneSetName=HALLMARK_GLYCOLYSIS&keywords=glycolysis)
LHPP	GLYCOLYSIS	MSIGDB Database (http://www.gsea-msigdb.org/gsea/msigdb/geneset_page.jsp?geneSetName=HALLMARK_GLYCOLYSIS&keywords=glycolysis)
LHX9	GLYCOLYSIS	MSIGDB Database (http://www.gsea-msigdb.org/gsea/msigdb/geneset_page.jsp?geneSetName=HALLMARK_GLYCOLYSIS&keywords=glycolysis)
MDH1	GLYCOLYSIS	MSIGDB Database (http://www.gsea-msigdb.org/gsea/msigdb/geneset_page.jsp?geneSetName=HALLMARK_GLYCOLYSIS&keywords=glycolysis)
MDH2	GLYCOLYSIS	MSIGDB Database (http://www.gsea-msigdb.org/gsea/msigdb/geneset_page.jsp?geneSetName=HALLMARK_GLYCOLYSIS&keywords=glycolysis)
ME1	GLYCOLYSIS	MSIGDB Database (http://www.gsea-msigdb.org/gsea/msigdb/geneset_page.jsp?geneSetName=HALLMARK_GLYCOLYSIS&keywords=glycolysis)
ME2	GLYCOLYSIS	MSIGDB Database (http://www.gsea-msigdb.org/gsea/msigdb/geneset_page.jsp?geneSetName=HALLMARK_GLYCOLYSIS&keywords=glycolysis)
MED24	GLYCOLYSIS	MSIGDB Database (http://www.gsea-msigdb.org/gsea/msigdb/geneset_page.jsp?geneSetName=HALLMARK_GLYCOLYSIS&keywords=glycolysis)
MERTK	GLYCOLYSIS	MSIGDB Database (http://www.gsea-msigdb.org/gsea/msigdb/geneset_page.jsp?geneSetName=HALLMARK_GLYCOLYSIS&keywords=glycolysis)
MIOX	GLYCOLYSIS	MSIGDB Database (http://www.gsea-msigdb.org/gsea/msigdb/geneset_page.jsp?geneSetName=HALLMARK_GLYCOLYSIS&keywords=glycolysis)
MPI	GLYCOLYSIS	MSIGDB Database (http://www.gsea-msigdb.org/gsea/msigdb/geneset_page.jsp?geneSetName=HALLMARK_GLYCOLYSIS&keywords=glycolysis)
MXI1	GLYCOLYSIS	MSIGDB Database (http://www.gsea-msigdb.org/gsea/msigdb/geneset_page.jsp?geneSetName=HALLMARK_GLYCOLYSIS&keywords=glycolysis)
NANP	GLYCOLYSIS	MSIGDB Database (http://www.gsea-msigdb.org/gsea/msigdb/geneset_page.jsp?geneSetName=HALLMARK_GLYCOLYSIS&keywords=glycolysis)
NASP	GLYCOLYSIS	MSIGDB Database (http://www.gsea-msigdb.org/gsea/msigdb/geneset_page.jsp?geneSetName=HALLMARK_GLYCOLYSIS&keywords=glycolysis)
NDST3	GLYCOLYSIS	MSIGDB Database (http://www.gsea-msigdb.org/gsea/msigdb/geneset_page.jsp?geneSetName=HALLMARK_GLYCOLYSIS&keywords=glycolysis)
NDUFV3	GLYCOLYSIS	MSIGDB Database (http://www.gsea-msigdb.org/gsea/msigdb/geneset_page.jsp?geneSetName=HALLMARK_GLYCOLYSIS&keywords=glycolysis)
NOL3	GLYCOLYSIS	MSIGDB Database (http://www.gsea-msigdb.org/gsea/msigdb/geneset_page.jsp?geneSetName=HALLMARK_GLYCOLYSIS&keywords=glycolysis)
NSDHL	GLYCOLYSIS	MSIGDB Database (http://www.gsea-msigdb.org/gsea/msigdb/geneset_page.jsp?geneSetName=HALLMARK_GLYCOLYSIS&keywords=glycolysis)
NT5E	GLYCOLYSIS	MSIGDB Database (http://www.gsea-msigdb.org/gsea/msigdb/geneset_page.jsp?geneSetName=HALLMARK_GLYCOLYSIS&keywords=glycolysis)
P4HA1	GLYCOLYSIS	MSIGDB Database (http://www.gsea-msigdb.org/gsea/msigdb/geneset_page.jsp?geneSetName=HALLMARK_GLYCOLYSIS&keywords=glycolysis)
P4HA2	GLYCOLYSIS	MSIGDB Database (http://www.gsea-msigdb.org/gsea/msigdb/geneset_page.jsp?geneSetName=HALLMARK_GLYCOLYSIS&keywords=glycolysis)
PAM	GLYCOLYSIS	MSIGDB Database (http://www.gsea-msigdb.org/gsea/msigdb/geneset_page.jsp?geneSetName=HALLMARK_GLYCOLYSIS&keywords=glycolysis)
PAXIP1	GLYCOLYSIS	MSIGDB Database (http://www.gsea-msigdb.org/gsea/msigdb/geneset_page.jsp?geneSetName=HALLMARK_GLYCOLYSIS&keywords=glycolysis)
PC	GLYCOLYSIS	MSIGDB Database (http://www.gsea-msigdb.org/gsea/msigdb/geneset_page.jsp?geneSetName=HALLMARK_GLYCOLYSIS&keywords=glycolysis)
PDK3	GLYCOLYSIS	MSIGDB Database (http://www.gsea-msigdb.org/gsea/msigdb/geneset_page.jsp?geneSetName=HALLMARK_GLYCOLYSIS&keywords=glycolysis)
PFKFB1	GLYCOLYSIS	MSIGDB Database (http://www.gsea-msigdb.org/gsea/msigdb/geneset_page.jsp?geneSetName=HALLMARK_GLYCOLYSIS&keywords=glycolysis)
PFKP	GLYCOLYSIS	MSIGDB Database (http://www.gsea-msigdb.org/gsea/msigdb/geneset_page.jsp?geneSetName=HALLMARK_GLYCOLYSIS&keywords=glycolysis)
PGAM1	GLYCOLYSIS	MSIGDB Database (http://www.gsea-msigdb.org/gsea/msigdb/geneset_page.jsp?geneSetName=HALLMARK_GLYCOLYSIS&keywords=glycolysis)
PGAM2	GLYCOLYSIS	MSIGDB Database (http://www.gsea-msigdb.org/gsea/msigdb/geneset_page.jsp?geneSetName=HALLMARK_GLYCOLYSIS&keywords=glycolysis)
PGK1	GLYCOLYSIS	MSIGDB Database (http://www.gsea-msigdb.org/gsea/msigdb/geneset_page.jsp?geneSetName=HALLMARK_GLYCOLYSIS&keywords=glycolysis)
PGLS	GLYCOLYSIS	MSIGDB Database (http://www.gsea-msigdb.org/gsea/msigdb/geneset_page.jsp?geneSetName=HALLMARK_GLYCOLYSIS&keywords=glycolysis)
PGM2	GLYCOLYSIS	MSIGDB Database (http://www.gsea-msigdb.org/gsea/msigdb/geneset_page.jsp?geneSetName=HALLMARK_GLYCOLYSIS&keywords=glycolysis)
PHKA2	GLYCOLYSIS	MSIGDB Database (http://www.gsea-msigdb.org/gsea/msigdb/geneset_page.jsp?geneSetName=HALLMARK_GLYCOLYSIS&keywords=glycolysis)
PKM	GLYCOLYSIS	MSIGDB Database (http://www.gsea-msigdb.org/gsea/msigdb/geneset_page.jsp?geneSetName=HALLMARK_GLYCOLYSIS&keywords=glycolysis)
PKP2	GLYCOLYSIS	MSIGDB Database (http://www.gsea-msigdb.org/gsea/msigdb/geneset_page.jsp?geneSetName=HALLMARK_GLYCOLYSIS&keywords=glycolysis)
PLOD1	GLYCOLYSIS	MSIGDB Database (http://www.gsea-msigdb.org/gsea/msigdb/geneset_page.jsp?geneSetName=HALLMARK_GLYCOLYSIS&keywords=glycolysis)
PLOD2	GLYCOLYSIS	MSIGDB Database (http://www.gsea-msigdb.org/gsea/msigdb/geneset_page.jsp?geneSetName=HALLMARK_GLYCOLYSIS&keywords=glycolysis)
PMM2	GLYCOLYSIS	MSIGDB Database (http://www.gsea-msigdb.org/gsea/msigdb/geneset_page.jsp?geneSetName=HALLMARK_GLYCOLYSIS&keywords=glycolysis)
POLR3K	GLYCOLYSIS	MSIGDB Database (http://www.gsea-msigdb.org/gsea/msigdb/geneset_page.jsp?geneSetName=HALLMARK_GLYCOLYSIS&keywords=glycolysis)
PPFIA4	GLYCOLYSIS	MSIGDB Database (http://www.gsea-msigdb.org/gsea/msigdb/geneset_page.jsp?geneSetName=HALLMARK_GLYCOLYSIS&keywords=glycolysis)
PPP2CB	GLYCOLYSIS	MSIGDB Database (http://www.gsea-msigdb.org/gsea/msigdb/geneset_page.jsp?geneSetName=HALLMARK_GLYCOLYSIS&keywords=glycolysis)
PRPS1	GLYCOLYSIS	MSIGDB Database (http://www.gsea-msigdb.org/gsea/msigdb/geneset_page.jsp?geneSetName=HALLMARK_GLYCOLYSIS&keywords=glycolysis)
PYGB	GLYCOLYSIS	MSIGDB Database (http://www.gsea-msigdb.org/gsea/msigdb/geneset_page.jsp?geneSetName=HALLMARK_GLYCOLYSIS&keywords=glycolysis)
PYGL	GLYCOLYSIS	MSIGDB Database (http://www.gsea-msigdb.org/gsea/msigdb/geneset_page.jsp?geneSetName=HALLMARK_GLYCOLYSIS&keywords=glycolysis)
QSOX1	GLYCOLYSIS	MSIGDB Database (http://www.gsea-msigdb.org/gsea/msigdb/geneset_page.jsp?geneSetName=HALLMARK_GLYCOLYSIS&keywords=glycolysis)
RARS1	GLYCOLYSIS	MSIGDB Database (http://www.gsea-msigdb.org/gsea/msigdb/geneset_page.jsp?geneSetName=HALLMARK_GLYCOLYSIS&keywords=glycolysis)
RBCK1	GLYCOLYSIS	MSIGDB Database (http://www.gsea-msigdb.org/gsea/msigdb/geneset_page.jsp?geneSetName=HALLMARK_GLYCOLYSIS&keywords=glycolysis)
RPE	GLYCOLYSIS	MSIGDB Database (http://www.gsea-msigdb.org/gsea/msigdb/geneset_page.jsp?geneSetName=HALLMARK_GLYCOLYSIS&keywords=glycolysis)
RRAGD	GLYCOLYSIS	MSIGDB Database (http://www.gsea-msigdb.org/gsea/msigdb/geneset_page.jsp?geneSetName=HALLMARK_GLYCOLYSIS&keywords=glycolysis)
SAP30	GLYCOLYSIS	MSIGDB Database (http://www.gsea-msigdb.org/gsea/msigdb/geneset_page.jsp?geneSetName=HALLMARK_GLYCOLYSIS&keywords=glycolysis)
SDHC	GLYCOLYSIS	MSIGDB Database (http://www.gsea-msigdb.org/gsea/msigdb/geneset_page.jsp?geneSetName=HALLMARK_GLYCOLYSIS&keywords=glycolysis)
SLC16A3	GLYCOLYSIS	MSIGDB Database (http://www.gsea-msigdb.org/gsea/msigdb/geneset_page.jsp?geneSetName=HALLMARK_GLYCOLYSIS&keywords=glycolysis)
SLC25A10	GLYCOLYSIS	MSIGDB Database (http://www.gsea-msigdb.org/gsea/msigdb/geneset_page.jsp?geneSetName=HALLMARK_GLYCOLYSIS&keywords=glycolysis)
SLC25A13	GLYCOLYSIS	MSIGDB Database (http://www.gsea-msigdb.org/gsea/msigdb/geneset_page.jsp?geneSetName=HALLMARK_GLYCOLYSIS&keywords=glycolysis)
SLC35A3	GLYCOLYSIS	MSIGDB Database (http://www.gsea-msigdb.org/gsea/msigdb/geneset_page.jsp?geneSetName=HALLMARK_GLYCOLYSIS&keywords=glycolysis)
SLC37A4	GLYCOLYSIS	MSIGDB Database (http://www.gsea-msigdb.org/gsea/msigdb/geneset_page.jsp?geneSetName=HALLMARK_GLYCOLYSIS&keywords=glycolysis)
SOX9	GLYCOLYSIS	MSIGDB Database (http://www.gsea-msigdb.org/gsea/msigdb/geneset_page.jsp?geneSetName=HALLMARK_GLYCOLYSIS&keywords=glycolysis)
SPAG4	GLYCOLYSIS	MSIGDB Database (http://www.gsea-msigdb.org/gsea/msigdb/geneset_page.jsp?geneSetName=HALLMARK_GLYCOLYSIS&keywords=glycolysis)
SRD5A3	GLYCOLYSIS	MSIGDB Database (http://www.gsea-msigdb.org/gsea/msigdb/geneset_page.jsp?geneSetName=HALLMARK_GLYCOLYSIS&keywords=glycolysis)
STMN1	GLYCOLYSIS	MSIGDB Database (http://www.gsea-msigdb.org/gsea/msigdb/geneset_page.jsp?geneSetName=HALLMARK_GLYCOLYSIS&keywords=glycolysis)
TALDO1	GLYCOLYSIS	MSIGDB Database (http://www.gsea-msigdb.org/gsea/msigdb/geneset_page.jsp?geneSetName=HALLMARK_GLYCOLYSIS&keywords=glycolysis)
TFF3	GLYCOLYSIS	MSIGDB Database (http://www.gsea-msigdb.org/gsea/msigdb/geneset_page.jsp?geneSetName=HALLMARK_GLYCOLYSIS&keywords=glycolysis)
TGFBI	GLYCOLYSIS	MSIGDB Database (http://www.gsea-msigdb.org/gsea/msigdb/geneset_page.jsp?geneSetName=HALLMARK_GLYCOLYSIS&keywords=glycolysis)
TKTL1	GLYCOLYSIS	MSIGDB Database (http://www.gsea-msigdb.org/gsea/msigdb/geneset_page.jsp?geneSetName=HALLMARK_GLYCOLYSIS&keywords=glycolysis)
TPBG	GLYCOLYSIS	MSIGDB Database (http://www.gsea-msigdb.org/gsea/msigdb/geneset_page.jsp?geneSetName=HALLMARK_GLYCOLYSIS&keywords=glycolysis)
TPI1	GLYCOLYSIS	MSIGDB Database (http://www.gsea-msigdb.org/gsea/msigdb/geneset_page.jsp?geneSetName=HALLMARK_GLYCOLYSIS&keywords=glycolysis)
TPST1	GLYCOLYSIS	MSIGDB Database (http://www.gsea-msigdb.org/gsea/msigdb/geneset_page.jsp?geneSetName=HALLMARK_GLYCOLYSIS&keywords=glycolysis)
TXN	GLYCOLYSIS	MSIGDB Database (http://www.gsea-msigdb.org/gsea/msigdb/geneset_page.jsp?geneSetName=HALLMARK_GLYCOLYSIS&keywords=glycolysis)
UGP2	GLYCOLYSIS	MSIGDB Database (http://www.gsea-msigdb.org/gsea/msigdb/geneset_page.jsp?geneSetName=HALLMARK_GLYCOLYSIS&keywords=glycolysis)
VCAN	GLYCOLYSIS	MSIGDB Database (http://www.gsea-msigdb.org/gsea/msigdb/geneset_page.jsp?geneSetName=HALLMARK_GLYCOLYSIS&keywords=glycolysis)
VLDLR	GLYCOLYSIS	MSIGDB Database (http://www.gsea-msigdb.org/gsea/msigdb/geneset_page.jsp?geneSetName=HALLMARK_GLYCOLYSIS&keywords=glycolysis)
XYLT2	GLYCOLYSIS	MSIGDB Database (http://www.gsea-msigdb.org/gsea/msigdb/geneset_page.jsp?geneSetName=HALLMARK_GLYCOLYSIS&keywords=glycolysis)
ZNF292	GLYCOLYSIS	MSIGDB Database (http://www.gsea-msigdb.org/gsea/msigdb/geneset_page.jsp?geneSetName=HALLMARK_GLYCOLYSIS&keywords=glycolysis)
